# Supplementary material for: (R)-(−)-3-Hydroxy­quinuclidinium chloride
Source: Acta Crystallogr Sect E Struct Rep Online. 2008 Apr 16;64(Pt 5):o842. doi: 10.1107/S1600536808009185 (PMC2961231; doi:10.1107/S1600536808009185)
Supplement: Supplementary file 2 [file e-64-0o842-Isup2.hkl]

# 
# h,k,l, Fc-squared, Fo-squared, sigma(Fo-squared) and status flag 
# 
data_I
_shelx_title ' si29dc in P4(1)' 
_shelx_refln_list_code          4 
_shelx_F_calc_maximum      133.28 
_exptl_crystal_F_000       352.00 
_reflns_d_resolution_high  0.5941 
 
loop_ 
 _symmetry_equiv_pos_as_xyz 
 'x, y, z' 
 '-x, -y, z+1/2' 
 '-y, x, z+1/4' 
 'y, -x, z+3/4' 
 
_cell_length_a     6.6550 
_cell_length_b     6.6550 
_cell_length_c    18.1450 
_cell_angle_alpha  90.000 
_cell_angle_beta   90.000 
_cell_angle_gamma  90.000 
 
_shelx_F_squared_multiplier     1.000 
 
loop_ 
 _refln_index_h 
 _refln_index_k 
 _refln_index_l 
 _refln_F_squared_calc 
 _refln_F_squared_meas 
 _refln_F_squared_sigma 
 _refln_observed_status 
  -1   2 -23       27.74       27.65      6.14 o 
   0   2 -23       76.59       81.75      5.94 o 
   1   2 -23        6.72        7.27      3.11 o 
   2   2 -23       27.54       30.90      4.27 o 
   1   1 -22        2.39        5.13      4.03 o 
  -1   2 -22       25.68       21.87      3.57 o 
   0   2 -22       22.11       23.84      3.59 o 
   1   2 -22       19.79       19.36      3.74 o 
   2   2 -22        8.68       10.13      2.27 o 
  -2   3 -22       94.44       84.21      6.42 o 
  -1   3 -22       41.54       39.81      2.42 o 
   0   3 -22       22.75       24.40      3.74 o 
   1   3 -22      183.49      183.59      4.94 o 
   2   3 -22       65.12       57.28      5.07 o 
   1   7 -22        4.56        6.91      5.13 o 
   0   1 -21       80.14       74.43      4.07 o 
   1   1 -21      158.17      157.17      5.93 o 
  -1   2 -21      175.98      175.41      4.48 o 
   0   2 -21      258.85      257.72     11.93 o 
   1   2 -21       99.93       99.22      3.70 o 
   2   2 -21      370.45      386.86      4.29 o 
  -2   3 -21      145.04      145.40      3.56 o 
  -1   3 -21      149.63      144.73      4.50 o 
   0   3 -21        0.60        0.46      2.74 o 
   1   3 -21       32.47       34.37      3.51 o 
   2   3 -21       24.68       32.36      3.45 o 
  -1   4 -21       46.59       51.26      4.14 o 
   0   4 -21       16.39       12.63      4.63 o 
   2   4 -21       34.29       33.04      5.71 o 
   0   5 -21       72.18       77.93      5.19 o 
   0   6 -21      113.21      128.18      5.59 o 
   1   6 -21      124.91      140.37      5.62 o 
   0   7 -21       67.44       74.19      5.29 o 
   1   7 -21       20.30       17.79      4.10 o 
   2   7 -21       43.28       50.31      6.42 o 
   0   8 -21       15.47       10.82      4.56 o 
   0   1 -20       92.03       85.03      2.84 o 
   1   1 -20      176.22      166.96      4.24 o 
  -1   2 -20        3.39        5.97      1.79 o 
   0   2 -20       13.28       15.02      2.34 o 
   1   2 -20      203.80      203.86      3.10 o 
   2   2 -20       16.39       19.09      2.42 o 
  -2   3 -20       35.61       41.16      3.14 o 
  -1   3 -20       73.51       65.09      3.20 o 
   0   3 -20      235.77      230.80      3.44 o 
   1   3 -20       16.79       18.25      3.54 o 
   2   3 -20      103.82       98.96      3.10 o 
   3   3 -20       91.98       84.25      4.94 o 
  -2   4 -20      135.50      139.83      4.78 o 
  -1   4 -20      108.19       97.45      2.72 o 
   0   4 -20       58.91       56.57      2.41 o 
   1   4 -20      104.45      100.30      8.65 o 
   2   4 -20       69.02       56.04      3.20 o 
   0   5 -20      107.60      107.06      3.08 o 
   1   5 -20      125.20      126.84      4.34 o 
   0   6 -20       72.19       77.99      4.28 o 
   1   6 -20        6.79        8.35      3.66 o 
   2   6 -20      297.64      331.78      6.44 o 
   0   7 -20       90.60      100.90      5.38 o 
   1   7 -20      119.63      129.41      5.68 o 
   2   7 -20       18.56       11.39      3.77 o 
   3   7 -20       31.00       26.88      4.79 o 
   0   8 -20       17.12       13.44      4.76 o 
   1   8 -20        8.14        7.97      5.48 o 
   2   8 -20       40.57       39.85      3.82 o 
   0   1 -19      158.53      159.03      2.54 o 
   1   1 -19       72.13       70.89      1.99 o 
  -1   2 -19      216.25      209.17      2.65 o 
   0   2 -19      333.84      322.86      4.34 o 
   1   2 -19       45.50       39.00      2.63 o 
   2   2 -19       65.42       64.60      2.78 o 
  -2   3 -19       83.84       89.59      3.15 o 
  -1   3 -19       36.69       39.66      2.34 o 
   0   3 -19       19.14       17.35      2.00 o 
   1   3 -19       25.24       24.03      2.27 o 
   2   3 -19       87.67       96.91      3.53 o 
   3   3 -19      130.48      128.49      3.52 o 
  -3   4 -19      141.54      140.60      5.39 o 
  -2   4 -19        2.31        3.45      2.53 o 
  -1   4 -19      172.36      177.11      2.89 o 
   0   4 -19      218.15      214.74      3.16 o 
   1   4 -19       20.37       17.73      3.75 o 
   2   4 -19      133.83      136.69      4.54 o 
   3   4 -19      213.54      218.42      4.67 o 
  -1   5 -19       15.66       10.66      3.64 o 
   0   5 -19       25.58       24.94      2.14 o 
   1   5 -19       79.15       91.15      4.21 o 
   2   5 -19       49.03       50.59      3.26 o 
   0   6 -19        2.06        0.99      2.80 o 
   1   6 -19       13.15       12.49      3.68 o 
   2   6 -19      139.82      156.35      5.16 o 
   3   6 -19       55.22       50.99      4.47 o 
   0   7 -19      136.50      152.58      6.05 o 
   1   7 -19        3.76        3.56      3.96 o 
   2   7 -19        6.15        7.14      4.40 o 
   3   7 -19       58.29       56.80      4.76 o 
   4   7 -19       35.23       35.33      5.44 o 
   0   8 -19       38.84       37.23      4.64 o 
   1   8 -19       84.39       86.02      5.80 o 
   2   8 -19        3.90       10.44      5.29 o 
   3   8 -19       73.16       76.34      6.60 o 
   0   1 -18      278.35      283.71      3.03 o 
   1   1 -18       76.23       72.26      1.79 o 
  -1   2 -18       13.52       11.42      1.57 o 
   0   2 -18       86.44       88.48      2.00 o 
   1   2 -18       29.04       30.47      2.38 o 
   2   2 -18       89.58       80.08      3.28 o 
  -2   3 -18      422.41      430.11      4.32 o 
  -1   3 -18       50.69       50.87      4.28 o 
   0   3 -18        9.57        9.17      1.20 o 
   1   3 -18      684.93      678.71     10.06 o 
   2   3 -18       41.60       38.53      2.88 o 
   3   3 -18       87.78       85.56      2.81 o 
  -3   4 -18      246.68      244.73      6.42 o 
  -2   4 -18       47.25       40.75      2.70 o 
  -1   4 -18       75.22       68.88      3.08 o 
   0   4 -18      218.75      234.89      7.61 o 
   1   4 -18      101.38       94.95      5.11 o 
   2   4 -18       80.72       83.25      3.10 o 
   3   4 -18      162.91      159.90      5.63 o 
  -2   5 -18      405.04      401.35      5.84 o 
  -1   5 -18        5.76        5.46      1.73 o 
   0   5 -18       13.51       11.66      1.89 o 
   1   5 -18      147.98      145.89      4.75 o 
   2   5 -18       91.39       97.85      2.50 o 
  -1   6 -18        1.66        7.27      3.49 o 
   0   6 -18        1.86        6.45      3.28 o 
   1   6 -18       53.33       61.22      4.06 o 
   2   6 -18        2.48        7.39      3.34 o 
   3   6 -18       54.79       56.66      4.97 o 
   4   6 -18       75.73       77.82      4.25 o 
  -1   7 -18       38.68       38.50      5.43 o 
   0   7 -18       49.13       47.60      4.17 o 
   1   7 -18       12.27       12.00      3.61 o 
   2   7 -18       64.55       61.00      4.61 o 
   3   7 -18       40.82       46.65      5.71 o 
   4   7 -18        1.83        3.16      4.58 o 
  -1   8 -18        0.75       -2.07      3.66 o 
   0   8 -18       20.39       17.69      4.39 o 
   1   8 -18        2.93        4.12      3.67 o 
   2   8 -18       67.24       63.50      4.10 o 
   3   8 -18       21.61       19.43      4.67 o 
   4   8 -18      120.66      133.21      7.29 o 
   0   1 -17       91.04       93.46      2.10 o 
   1   1 -17        3.02        5.40      1.42 o 
  -1   2 -17      241.39      241.06      5.97 o 
   0   2 -17      116.20      110.30      2.81 o 
   1   2 -17      176.59      175.36      5.05 o 
   2   2 -17      317.87      308.36      3.64 o 
  -2   3 -17      295.02      277.21      3.65 o 
  -1   3 -17      103.84       97.61      2.60 o 
   0   3 -17      105.24       95.46      3.55 o 
   1   3 -17       36.96       32.27      1.90 o 
   2   3 -17      236.17      231.10      3.31 o 
   3   3 -17       28.54       26.19      2.42 o 
  -3   4 -17        7.20        4.84      2.31 o 
  -2   4 -17        1.00        3.33      2.17 o 
  -1   4 -17      183.35      167.93      6.27 o 
   0   4 -17       81.85       82.28      1.95 o 
   1   4 -17       10.53       10.59      1.41 o 
   2   4 -17      198.07      191.43      4.43 o 
   3   4 -17       91.27       86.27      3.21 o 
   4   4 -17      123.39      123.22      3.57 o 
  -3   5 -17      131.20      123.55      3.20 o 
  -2   5 -17      110.85      108.96      3.26 o 
  -1   5 -17       86.87       90.38      4.07 o 
   0   5 -17      116.61      123.12      2.37 o 
   1   5 -17      176.11      183.39      2.22 o 
   2   5 -17       24.63       25.51      2.15 o 
   3   5 -17      167.85      172.75      4.18 o 
  -1   6 -17      389.54      397.30      6.67 o 
   0   6 -17      308.84      310.63      8.57 o 
   1   6 -17      189.06      190.68      3.03 o 
   2   6 -17       33.02       36.43      3.93 o 
   3   6 -17        3.15        4.66      2.82 o 
   4   6 -17       17.58       17.77      3.82 o 
  -1   7 -17       98.97       89.89      4.89 o 
   0   7 -17       95.72       97.26      5.30 o 
   1   7 -17       28.16       36.09      4.97 o 
   2   7 -17       17.08       15.57      3.48 o 
   3   7 -17      134.17      141.76      5.51 o 
   4   7 -17       14.39       13.74      4.86 o 
   5   7 -17       24.62       27.59      5.04 o 
  -1   8 -17       42.15       43.64      4.71 o 
   0   8 -17       49.30       56.94      5.60 o 
   1   8 -17      114.54      116.36      5.84 o 
   2   8 -17       12.69       15.62      5.26 o 
   3   8 -17       62.29       68.24      6.21 o 
   4   8 -17        8.96        8.98      4.31 o 
  -1   9 -17       56.32       58.00      4.84 o 
   0   9 -17       42.73       50.48      7.19 o 
   1   9 -17       37.88       46.84      6.40 o 
   0   0 -16      979.51      926.33     18.59 o 
   0   1 -16      207.73      205.26      2.12 o 
   1   1 -16      986.89      961.41      7.20 o 
  -1   2 -16      242.32      228.25      2.94 o 
   0   2 -16      144.32      146.83      3.39 o 
   1   2 -16      172.26      168.73      2.65 o 
   2   2 -16        1.38        1.20      1.56 o 
  -2   3 -16       65.99       60.62      2.34 o 
  -1   3 -16       33.28       31.54      2.06 o 
   0   3 -16      293.26      301.43      3.27 o 
   1   3 -16       65.63       61.87      1.35 o 
   2   3 -16      136.67      137.29      2.78 o 
   3   3 -16      332.92      320.52      3.89 o 
  -3   4 -16       18.17       18.16      2.32 o 
  -2   4 -16      108.05      108.65      5.98 o 
  -1   4 -16       47.21       46.40      1.94 o 
   0   4 -16        7.99        9.06      1.40 o 
   1   4 -16      179.48      184.75      3.69 o 
   2   4 -16      175.97      175.67      5.67 o 
   3   4 -16        8.16        8.07      1.64 o 
   4   4 -16       86.39       87.39      3.41 o 
  -3   5 -16       30.29       26.87      2.53 o 
  -2   5 -16       66.48       64.43      3.09 o 
  -1   5 -16       97.56       95.24      3.86 o 
   0   5 -16        8.16       11.10      1.78 o 
   1   5 -16      117.92      110.40      1.82 o 
   2   5 -16       15.59       17.29      2.20 o 
   3   5 -16       33.22       33.54      3.21 o 
   4   5 -16      156.67      163.40      4.33 o 
  -1   6 -16       50.90       51.77      2.60 o 
   0   6 -16       87.18       92.65      2.16 o 
   1   6 -16       24.61       24.46      1.69 o 
   2   6 -16      349.26      357.36      8.64 o 
   3   6 -16       44.14       40.51      3.33 o 
   4   6 -16       14.41       16.15      4.02 o 
   5   6 -16      338.64      381.31      6.99 o 
  -1   7 -16       31.12       33.80      3.67 o 
   0   7 -16      189.66      204.24      6.58 o 
   1   7 -16      142.13      144.38      5.28 o 
   2   7 -16        7.52        9.61      4.91 o 
   3   7 -16       69.17       71.63      4.98 o 
   4   7 -16      164.85      178.67      6.23 o 
   5   7 -16       12.87       16.22      4.92 o 
   6   7 -16       25.98       20.62      4.33 o 
  -1   8 -16       33.29       30.87      4.72 o 
   0   8 -16       46.66       51.08      5.42 o 
   1   8 -16       20.45       26.80      4.58 o 
   2   8 -16       85.49       84.81      5.12 o 
   3   8 -16       57.62       66.56      5.06 o 
   4   8 -16        2.38        4.22      4.59 o 
   5   8 -16       68.07       61.27      5.31 o 
  -1   9 -16       91.81       95.40      6.12 o 
   0   9 -16       11.47        9.55      5.39 o 
   1   9 -16        6.84       10.25      4.54 o 
   2   9 -16       96.56      111.56      7.27 o 
   0   1 -15      722.94      719.02      7.27 o 
   1   1 -15      104.31      104.64      1.78 o 
  -1   2 -15      578.69      577.69      5.81 o 
   0   2 -15      466.82      479.25      6.32 o 
   1   2 -15      181.33      187.90      2.43 o 
   2   2 -15      196.87      192.09      2.77 o 
  -2   3 -15       88.25       82.52      3.42 o 
  -1   3 -15       46.83       53.21      1.56 o 
   0   3 -15       62.09       63.35      1.47 o 
   1   3 -15       40.30       35.95      1.34 o 
   2   3 -15       20.69       21.76      2.08 o 
   3   3 -15       67.28       76.99      3.04 o 
  -3   4 -15       28.26       25.81      2.80 o 
  -2   4 -15        4.04        3.86      1.96 o 
  -1   4 -15      561.83      575.79      8.83 o 
   0   4 -15      305.75      301.65      4.52 o 
   1   4 -15      174.00      168.75      2.09 o 
   2   4 -15      272.63      278.46      4.19 o 
   3   4 -15       55.84       56.00      1.75 o 
   4   4 -15      260.31      263.03      5.65 o 
  -4   5 -15       34.64       31.21      2.59 o 
  -3   5 -15       37.45       37.86      2.73 o 
  -2   5 -15      163.63      162.05      3.32 o 
  -1   5 -15      104.18      104.19      2.82 o 
   0   5 -15      231.71      220.51      4.80 o 
   1   5 -15      219.28      216.77      3.19 o 
   2   5 -15       47.94       46.15      1.68 o 
   3   5 -15      214.97      214.34      2.83 o 
   4   5 -15      110.05      113.39      3.22 o 
   5   5 -15       68.97       76.69      4.12 o 
  -2   6 -15       12.30       10.33      2.47 o 
  -1   6 -15       79.71       77.12      2.14 o 
   0   6 -15      118.42      113.52      2.21 o 
   1   6 -15       36.31       32.01      1.65 o 
   2   6 -15       17.78       16.33      1.82 o 
   3   6 -15        2.69        2.53      2.06 o 
   4   6 -15       33.70       30.10      4.50 o 
   5   6 -15        4.78        7.53      2.91 o 
   6   6 -15       13.39       13.41      4.15 o 
  -1   7 -15       59.58       69.49      4.93 o 
   0   7 -15       46.55       54.19      4.05 o 
   1   7 -15       62.17       66.12      3.82 o 
   2   7 -15        8.09        9.05      3.65 o 
   3   7 -15       98.03       93.59      4.89 o 
   4   7 -15       79.51       84.61      5.08 o 
   5   7 -15      129.09      147.55      6.08 o 
   6   7 -15       22.41       25.93      5.70 o 
  -1   8 -15       80.94       75.14      5.58 o 
   0   8 -15       51.45       55.96      4.71 o 
   1   8 -15      186.95      196.74      6.57 o 
   2   8 -15       23.99       23.01      3.66 o 
   3   8 -15       70.98       71.67      5.43 o 
   4   8 -15       57.75       62.95      5.35 o 
   5   8 -15       51.88       45.40      3.78 o 
  -1   9 -15       11.59       13.45      4.88 o 
   0   9 -15       70.22       73.41      6.15 o 
   1   9 -15       26.04       30.49      4.19 o 
   2   9 -15       16.73       22.53      6.10 o 
   3   9 -15       67.71       78.39      7.44 o 
   0   1 -14      564.79      572.18      7.52 o 
   1   1 -14      331.36      315.45      2.12 o 
  -1   2 -14       15.69       14.11      1.66 o 
   0   2 -14      118.74      107.87      2.17 o 
   1   2 -14       16.00       18.77      1.07 o 
   2   2 -14      323.86      292.61      3.41 o 
  -2   3 -14      529.78      505.19      4.28 o 
  -1   3 -14      299.66      296.95      2.65 o 
   0   3 -14       10.08       12.50      1.61 o 
   1   3 -14     1087.05     1078.72     13.80 o 
   2   3 -14      105.05      100.66      1.88 o 
   3   3 -14      111.72      105.20      2.66 o 
  -3   4 -14      247.98      230.96      3.41 o 
  -2   4 -14      201.58      203.00      3.83 o 
  -1   4 -14      286.01      276.79      4.00 o 
   0   4 -14      265.46      284.58      2.42 o 
   1   4 -14       54.72       50.21      1.31 o 
   2   4 -14      135.44      135.10      1.78 o 
   3   4 -14        4.03        3.91      1.57 o 
   4   4 -14       64.04       63.35      2.87 o 
  -4   5 -14      202.34      206.17      3.71 o 
  -3   5 -14        1.62        2.84      2.22 o 
  -2   5 -14      661.64      651.60      9.69 o 
  -1   5 -14       13.16       13.30      1.54 o 
   0   5 -14        7.50        7.90      1.32 o 
   1   5 -14      153.49      149.54      2.80 o 
   2   5 -14      313.86      324.91      3.40 o 
   3   5 -14       41.94       46.60      2.71 o 
   4   5 -14        3.81        6.47      1.69 o 
   5   5 -14       41.70       48.69      3.28 o 
  -5   6 -14       25.27       26.70      3.30 o 
  -3   6 -14       53.72       48.47      3.16 o 
  -2   6 -14      104.34      105.38      2.40 o 
  -1   6 -14        6.30       10.30      1.79 o 
   0   6 -14       80.91       83.43      1.91 o 
   1   6 -14      169.48      171.22      2.34 o 
   2   6 -14       35.74       32.56      1.47 o 
   3   6 -14       49.93       50.92      3.42 o 
   4   6 -14       75.65       79.77      4.87 o 
   5   6 -14        8.06       11.92      4.08 o 
   6   6 -14       64.65       74.81      6.12 o 
  -2   7 -14        3.52        2.49      2.82 o 
  -1   7 -14      230.32      235.67      7.08 o 
   0   7 -14      123.31      124.50      3.79 o 
   1   7 -14       81.93       83.68      3.01 o 
   2   7 -14      192.88      197.51      4.54 o 
   3   7 -14       23.57       22.89      3.29 o 
   4   7 -14        0.47        2.76      3.04 o 
   5   7 -14       10.60       13.50      3.77 o 
   6   7 -14        8.51       11.58      4.70 o 
   7   7 -14       14.58       13.19      5.58 o 
  -2   8 -14      225.31      227.76      6.64 o 
  -1   8 -14       38.01       37.51      4.19 o 
   0   8 -14       75.06       84.68      5.06 o 
   1   8 -14       80.09       74.74      4.58 o 
   2   8 -14       13.08       13.12      4.03 o 
   3   8 -14       17.25       15.42      3.82 o 
   4   8 -14       10.24        9.90      3.78 o 
   5   8 -14       66.34       66.24      6.27 o 
  -1   9 -14       73.23       75.03      5.21 o 
   0   9 -14       31.37       21.76      4.12 o 
   1   9 -14       15.71       20.74      4.28 o 
   2   9 -14        5.10        9.00      4.64 o 
   3   9 -14        4.06        7.68      4.70 o 
   0   1 -13      269.21      277.61      3.37 o 
   1   1 -13      115.66      118.65      2.38 o 
  -1   2 -13      705.86      702.24      3.75 o 
   0   2 -13      395.30      384.31      5.22 o 
   1   2 -13      214.22      228.89      2.05 o 
   2   2 -13      440.94      440.29      8.28 o 
  -2   3 -13      213.66      191.57      4.51 o 
  -1   3 -13      139.81      144.00      3.48 o 
   0   3 -13      276.21      267.56      3.84 o 
   1   3 -13      226.24      227.30      2.58 o 
   2   3 -13      247.25      237.75      4.67 o 
   3   3 -13      262.29      252.43      3.74 o 
  -3   4 -13       50.07       50.94      2.89 o 
  -2   4 -13       11.64       12.60      2.05 o 
  -1   4 -13      254.74      243.36      2.27 o 
   0   4 -13      113.29      116.94      1.92 o 
   1   4 -13        9.65       11.49      1.10 o 
   2   4 -13      388.43      392.10      5.10 o 
   3   4 -13       98.60       96.89      5.11 o 
   4   4 -13      135.93      140.10      3.47 o 
  -4   5 -13      155.16      155.58      6.35 o 
  -3   5 -13      242.56      235.90      7.17 o 
  -2   5 -13       60.33       63.33      2.28 o 
  -1   5 -13       52.57       55.86      1.70 o 
   0   5 -13       45.19       45.60      1.55 o 
   1   5 -13        1.29        2.21      1.02 o 
   2   5 -13      149.06      153.89      1.80 o 
   3   5 -13      246.83      251.06      2.94 o 
   4   5 -13       61.07       69.08      2.64 o 
   5   5 -13        2.45        5.22      1.97 o 
  -5   6 -13      206.04      229.42      5.65 o 
  -4   6 -13      154.89      150.75      4.20 o 
  -3   6 -13      279.62      278.19      5.26 o 
  -2   6 -13      185.61      183.62      3.37 o 
  -1   6 -13      216.04      218.13      2.90 o 
   0   6 -13      196.70      203.90      2.23 o 
   1   6 -13       52.24       58.49      1.71 o 
   2   6 -13       73.34       76.45      1.68 o 
   3   6 -13      136.59      139.15      2.40 o 
   4   6 -13       67.37       67.86      2.82 o 
   5   6 -13       10.11        7.97      3.47 o 
   6   6 -13       85.10       85.79      5.26 o 
  -6   7 -13       59.28       61.00      4.63 o 
  -2   7 -13       20.40       20.29      3.57 o 
  -1   7 -13      113.42      112.53      2.51 o 
   0   7 -13       45.47       47.23      2.76 o 
   1   7 -13       37.23       36.16      1.86 o 
   2   7 -13        8.24        8.34      1.49 o 
   3   7 -13      142.94      144.64      5.12 o 
   4   7 -13       45.19       45.86      4.86 o 
   5   7 -13       98.34       97.06      4.91 o 
   6   7 -13       12.12       12.94      3.91 o 
   7   7 -13       93.63      106.25      6.45 o 
  -2   8 -13       21.18       29.46      5.80 o 
  -1   8 -13       73.40       67.17      4.56 o 
   0   8 -13       37.14       39.92      5.07 o 
   1   8 -13       64.23       68.23      4.18 o 
   2   8 -13       11.27       13.88      5.06 o 
   3   8 -13       90.16       94.17      5.65 o 
   4   8 -13       14.23        7.98      3.68 o 
   5   8 -13       10.32        8.57      3.90 o 
   6   8 -13       25.00       28.08      4.69 o 
  -2   9 -13       77.71       85.73      6.11 o 
  -1   9 -13      122.90      128.27      5.78 o 
   0   9 -13       86.33       95.68      5.42 o 
   1   9 -13       21.12       23.95      5.06 o 
   2   9 -13       50.67       51.79      5.29 o 
   3   9 -13        3.38        4.38      3.75 o 
   4   9 -13       22.00       26.25      5.66 o 
   0   0 -12      966.10      983.50     26.92 o 
   0   1 -12      370.40      354.68      2.93 o 
   1   1 -12     1102.33     1119.73      9.28 o 
  -1   2 -12      207.94      195.02      2.30 o 
   0   2 -12       68.84       70.03      1.20 o 
   1   2 -12      345.22      358.00      3.76 o 
   2   2 -12       99.72       99.63      1.81 o 
  -2   3 -12      459.68      446.44      6.16 o 
  -1   3 -12      102.93      111.18      1.49 o 
   0   3 -12      688.52      697.36      5.71 o 
   1   3 -12        8.35        6.75      0.86 o 
   2   3 -12      305.57      307.84      3.03 o 
   3   3 -12      893.13      874.53      9.16 o 
  -3   4 -12       89.89       86.46      1.89 o 
  -2   4 -12      394.88      395.00      5.71 o 
  -1   4 -12      118.44      121.58      1.79 o 
   0   4 -12        5.94        9.62      0.99 o 
   1   4 -12      622.98      639.73      6.71 o 
   2   4 -12       96.62       97.79      1.44 o 
   3   4 -12       17.91       15.95      1.64 o 
   4   4 -12      170.96      169.13      3.77 o 
  -4   5 -12      114.57      116.83      3.64 o 
  -3   5 -12      196.27      185.78      3.15 o 
  -2   5 -12      146.34      143.18      3.38 o 
  -1   5 -12      114.39      112.98      1.87 o 
   0   5 -12      153.88      149.33      1.80 o 
   1   5 -12      162.73      154.69      1.74 o 
   2   5 -12       14.07       16.27      1.24 o 
   3   5 -12       14.43       13.84      1.53 o 
   4   5 -12      313.26      313.73      5.57 o 
   5   5 -12       77.42       87.20      2.71 o 
  -5   6 -12       58.11       59.70      3.80 o 
  -4   6 -12       12.54       12.48      1.91 o 
  -3   6 -12       74.13       69.77      2.54 o 
  -2   6 -12       23.67       22.06      1.74 o 
  -1   6 -12        5.20        6.97      1.59 o 
   0   6 -12      125.10      125.26      1.96 o 
   1   6 -12       34.83       36.60      1.53 o 
   2   6 -12      289.40      288.72      4.41 o 
   3   6 -12       73.49       63.89      1.73 o 
   4   6 -12       31.88       34.86      2.23 o 
   5   6 -12      353.34      365.73      6.50 o 
   6   6 -12        5.05        7.34      2.96 o 
  -6   7 -12       24.18       19.57      4.15 o 
  -5   7 -12      113.02      125.57      4.48 o 
  -3   7 -12        4.42        3.39      3.57 o 
  -2   7 -12      206.40      206.78      4.58 o 
  -1   7 -12       42.06       38.19      1.88 o 
   0   7 -12      308.76      319.78      3.39 o 
   1   7 -12       90.54       91.51      2.48 o 
   2   7 -12       48.50       50.48      1.97 o 
   3   7 -12       74.79       69.42      2.45 o 
   4   7 -12       65.76       71.26      4.44 o 
   5   7 -12       14.10       14.48      4.17 o 
   6   7 -12       11.03       10.11      4.56 o 
   7   7 -12        4.22        7.62      4.04 o 
  -6   8 -12       97.91      100.37      6.80 o 
  -2   8 -12       71.71       74.50      4.81 o 
  -1   8 -12       82.35       93.50      4.85 o 
   0   8 -12       34.30       45.69      4.88 o 
   1   8 -12       45.01       42.80      3.74 o 
   2   8 -12       65.24       66.04      5.00 o 
   3   8 -12      162.34      169.99      6.01 o 
   4   8 -12       24.62       18.38      4.01 o 
   5   8 -12        6.21       12.60      4.98 o 
   6   8 -12      180.63      196.30      7.02 o 
  -2   9 -12       72.77       72.23      4.83 o 
  -1   9 -12       25.43       20.56      3.86 o 
   0   9 -12       39.77       41.67      5.41 o 
   1   9 -12        7.32        2.26      4.61 o 
   2   9 -12      149.03      161.66      6.33 o 
   3   9 -12        9.05       11.69      4.09 o 
   4   9 -12       94.29       99.67      5.83 o 
  -1  10 -12       20.49       21.27      4.85 o 
   0  10 -12       88.82       94.86      6.20 o 
   1  10 -12       17.03       19.23      4.97 o 
   0   1 -11      366.69      357.37      2.53 o 
   1   1 -11        2.38        2.83      0.63 o 
  -1   2 -11      184.67      165.80      1.86 o 
   0   2 -11      221.54      209.45      1.66 o 
   1   2 -11       43.83       39.59      0.92 o 
   2   2 -11      510.01      501.96      5.64 o 
  -2   3 -11       46.68       50.02      2.81 o 
  -1   3 -11      221.48      227.67      2.08 o 
   0   3 -11      440.21      449.55      3.63 o 
   1   3 -11       81.57       84.17      1.24 o 
   2   3 -11       18.61       19.30      0.96 o 
   3   3 -11      211.32      228.27      5.02 o 
  -3   4 -11      259.45      241.16      3.52 o 
  -2   4 -11       40.09       42.04      1.96 o 
  -1   4 -11      389.82      385.33      5.49 o 
   0   4 -11      305.20      299.67      4.62 o 
   1   4 -11      308.85      307.13      2.70 o 
   2   4 -11      192.27      193.41      1.85 o 
   3   4 -11      258.98      247.41      3.69 o 
   4   4 -11      172.59      156.81      2.90 o 
  -4   5 -11       96.45       97.54      3.26 o 
  -3   5 -11       40.00       37.10      1.73 o 
  -2   5 -11       94.86       92.05      1.79 o 
  -1   5 -11      589.43      587.65      5.50 o 
   0   5 -11      630.00      617.94      5.00 o 
   1   5 -11      377.81      356.43      3.49 o 
   2   5 -11      244.78      233.23      2.46 o 
   3   5 -11      240.86      237.24      2.60 o 
   4   5 -11      123.37      118.86      2.29 o 
   5   5 -11       30.20       31.49      2.23 o 
  -5   6 -11      149.18      149.12     10.59 o 
  -4   6 -11       83.42       83.22      2.24 o 
  -3   6 -11      114.79      110.70      2.49 o 
  -2   6 -11      124.23      125.05      2.24 o 
  -1   6 -11      169.61      164.62      2.25 o 
   0   6 -11      664.82      648.07      7.40 o 
   1   6 -11      424.95      414.09      4.41 o 
   2   6 -11       39.88       37.41      1.40 o 
   3   6 -11       27.78       24.70      1.51 o 
   4   6 -11        0.01        5.16      1.97 o 
   5   6 -11       35.36       33.49      2.72 o 
   6   6 -11       20.21       22.14      4.28 o 
  -6   7 -11       31.75       29.04      3.47 o 
  -5   7 -11        2.93        4.96      3.83 o 
  -4   7 -11       45.02       39.22      4.20 o 
  -3   7 -11      104.85      101.47      2.96 o 
  -2   7 -11        5.15        5.98      1.56 o 
  -1   7 -11       81.35       78.35      2.31 o 
   0   7 -11       41.94       38.87      1.91 o 
   1   7 -11      155.67      152.69      2.03 o 
   2   7 -11       24.26       22.99      1.52 o 
   3   7 -11       79.39       75.19      3.02 o 
   4   7 -11      135.51      139.45      5.02 o 
   5   7 -11       54.29       55.15      4.12 o 
   6   7 -11       18.29       19.82      5.02 o 
   7   7 -11      132.53      134.54      6.45 o 
  -6   8 -11        5.78        3.66      3.66 o 
  -5   8 -11       11.79        9.66      4.13 o 
  -2   8 -11       57.54       60.47      4.43 o 
  -1   8 -11       45.13       45.81      3.61 o 
   0   8 -11      142.71      135.34      7.89 o 
   1   8 -11      204.92      214.47      6.10 o 
   2   8 -11      165.95      187.90      5.96 o 
   3   8 -11      110.87      121.76      5.43 o 
   4   8 -11       62.74       53.82      3.71 o 
   5   8 -11       36.29       37.26      4.69 o 
   6   8 -11       63.92       61.80      5.05 o 
  -2   9 -11       17.77       20.71      4.16 o 
  -1   9 -11       32.81       31.30      4.77 o 
   0   9 -11       70.57       85.08      4.87 o 
   1   9 -11      147.97      144.10      5.41 o 
   2   9 -11       74.80       73.43      5.55 o 
   3   9 -11       90.78       89.85      4.78 o 
   4   9 -11       49.38       60.17      5.70 o 
   5   9 -11        2.31        3.37      5.03 o 
  -1  10 -11        8.07        8.82      4.05 o 
   0  10 -11       36.47       32.19      4.55 o 
   1  10 -11        6.07        3.47      4.13 o 
   2  10 -11        4.16       11.33      4.98 o 
   0   1 -10     1866.70     2040.74     13.34 o 
   1   1 -10      436.96      450.78      3.94 o 
  -1   2 -10      100.74      109.61      1.44 o 
   0   2 -10      328.43      324.71      2.18 o 
   1   2 -10       53.81       54.52      1.14 o 
   2   2 -10      307.83      322.86      4.99 o 
  -2   3 -10      589.92      568.19      3.94 o 
  -1   3 -10      318.79      327.14      4.08 o 
   0   3 -10       10.29       11.67      0.88 o 
   1   3 -10     1036.40     1062.72     11.61 o 
   2   3 -10       40.49       40.65      0.95 o 
   3   3 -10      632.00      632.32      5.50 o 
  -3   4 -10      201.29      210.51      2.32 o 
  -2   4 -10      143.88      151.15      1.58 o 
  -1   4 -10      168.36      161.11      2.61 o 
   0   4 -10      165.82      173.20      2.18 o 
   1   4 -10       25.01       26.72      1.03 o 
   2   4 -10      227.91      219.82      1.70 o 
   3   4 -10      315.99      304.70      3.79 o 
   4   4 -10       23.51       28.22      1.83 o 
  -4   5 -10      129.68      145.93      4.95 o 
  -3   5 -10       87.58       80.82      2.36 o 
  -2   5 -10      192.85      196.81      3.51 o 
  -1   5 -10       35.77       36.70      1.85 o 
   0   5 -10       19.11       20.75      1.24 o 
   1   5 -10       11.75       13.04      1.12 o 
   2   5 -10      342.16      345.85      2.33 o 
   3   5 -10       42.37       43.61      1.27 o 
   4   5 -10       67.36       72.01      2.33 o 
   5   5 -10      259.59      263.72      3.25 o 
  -5   6 -10       20.28       17.17      1.99 o 
  -4   6 -10       85.99       89.12      2.32 o 
  -3   6 -10        7.28       10.90      1.51 o 
  -2   6 -10      213.38      209.11      2.88 o 
  -1   6 -10       19.29       16.64      1.46 o 
   0   6 -10      144.12      146.70      2.84 o 
   1   6 -10      301.21      305.55      2.84 o 
   2   6 -10        7.03        7.34      1.16 o 
   3   6 -10      191.14      189.66      3.43 o 
   4   6 -10      339.05      340.72      3.89 o 
   5   6 -10       18.34       16.01      2.18 o 
   6   6 -10      275.33      290.45      6.96 o 
  -6   7 -10        8.30        3.59      3.45 o 
  -5   7 -10      118.01      124.99      5.41 o 
  -4   7 -10      116.92      110.22      3.09 o 
  -3   7 -10       64.19       63.59      2.56 o 
  -2   7 -10        2.68        5.61      1.73 o 
  -1   7 -10      358.29      357.40      4.59 o 
   0   7 -10      122.70      125.46      3.54 o 
   1   7 -10       29.05       26.99      1.48 o 
   2   7 -10      342.28      339.16      2.82 o 
   3   7 -10       78.38       80.09      2.16 o 
   4   7 -10       17.49       19.58      4.91 o 
   5   7 -10      250.93      267.83      7.05 o 
   6   7 -10       22.10       21.55      3.59 o 
   7   7 -10        0.87        3.64      3.85 o 
  -6   8 -10        7.43        6.19      3.50 o 
  -5   8 -10      114.62      138.30      6.12 o 
  -2   8 -10      222.93      233.80      6.16 o 
  -1   8 -10       67.79       70.47      5.54 o 
   0   8 -10       76.30       82.46      4.94 o 
   1   8 -10       81.73       82.39      4.53 o 
   2   8 -10      100.04       92.07      4.72 o 
   3   8 -10       39.67       36.42      3.60 o 
   4   8 -10       60.69       60.59      4.36 o 
   5   8 -10       30.38       34.38      4.48 o 
   6   8 -10        7.42       11.58      4.97 o 
  -2   9 -10      165.78      186.78      6.71 o 
  -1   9 -10       80.50       83.59      5.21 o 
   0   9 -10       67.80       66.80      5.27 o 
   1   9 -10       54.71       52.18      4.01 o 
   2   9 -10       32.24       30.85      4.93 o 
   3   9 -10       27.70       27.46      4.50 o 
   4   9 -10       79.82       79.77      5.41 o 
   5   9 -10        6.38       10.67      5.42 o 
  -2  10 -10        0.12        6.42      5.19 o 
  -1  10 -10      166.41      175.50      7.15 o 
   0  10 -10        5.91       10.44      4.95 o 
   1  10 -10        9.60       12.60      4.96 o 
   2  10 -10      119.71      145.71      7.43 o 
   3  10 -10       13.12       15.18      4.16 o 
   0   1  -9      632.89      663.95      4.87 o 
   1   1  -9     1504.70     1604.62     14.41 o 
  -1   2  -9     1448.40     1513.67     12.91 o 
   0   2  -9      569.95      595.03      4.57 o 
   1   2  -9      884.36      939.94     11.90 o 
   2   2  -9     1325.21     1421.86     12.11 o 
  -2   3  -9        2.03        3.37      0.91 o 
  -1   3  -9      422.49      430.60      3.74 o 
   0   3  -9      175.12      178.49      1.49 o 
   1   3  -9      666.77      713.28      5.35 o 
   2   3  -9      288.05      275.29      3.70 o 
   3   3  -9      402.82      401.95      2.12 o 
  -3   4  -9      116.72      122.41      1.91 o 
  -2   4  -9      490.74      488.20      4.36 o 
  -1   4  -9      225.43      221.01      3.24 o 
   0   4  -9      190.44      191.38      2.69 o 
   1   4  -9       15.69       19.30      1.04 o 
   2   4  -9      205.22      208.60      1.86 o 
   3   4  -9      512.15      526.33      5.05 o 
   4   4  -9       14.37       13.21      1.44 o 
  -4   5  -9      273.93      277.98      3.86 o 
  -3   5  -9      114.24      114.82      2.15 o 
  -2   5  -9      188.77      178.03      3.01 o 
  -1   5  -9      279.77      287.91      4.16 o 
   0   5  -9       69.40       72.64      1.53 o 
   1   5  -9        6.68        8.44      0.95 o 
   2   5  -9      464.35      470.07      4.53 o 
   3   5  -9       26.39       30.42      1.35 o 
   4   5  -9      141.95      148.32      2.40 o 
   5   5  -9       51.01       50.95      2.03 o 
  -5   6  -9      318.58      327.29      9.09 o 
  -4   6  -9       91.58       94.79      2.46 o 
  -3   6  -9      168.23      168.39      3.42 o 
  -2   6  -9      211.82      210.03      2.02 o 
  -1   6  -9       77.92       74.42      1.80 o 
   0   6  -9       42.33       45.75      1.59 o 
   1   6  -9       18.77       19.32      1.21 o 
   2   6  -9       23.95       24.76      1.56 o 
   3   6  -9      218.47      216.99      2.51 o 
   4   6  -9      124.29      128.82      2.14 o 
   5   6  -9       11.37       13.35      2.18 o 
   6   6  -9       75.61       73.98      4.77 o 
  -6   7  -9      132.38      136.86      6.11 o 
  -5   7  -9       47.15       56.45      4.56 o 
  -4   7  -9      193.51      191.79      4.19 o 
  -3   7  -9       94.94       98.23      2.57 o 
  -2   7  -9        1.00        4.57      1.70 o 
  -1   7  -9       84.65       88.02      2.13 o 
   0   7  -9       42.06       44.25      1.96 o 
   1   7  -9      127.41      128.87      2.10 o 
   2   7  -9        3.75        5.24      1.52 o 
   3   7  -9       81.69       80.99      2.42 o 
   4   7  -9      108.88      105.43      5.50 o 
   5   7  -9       48.39       46.99      4.60 o 
   6   7  -9       82.18       90.40      5.54 o 
   7   7  -9      139.19      142.20      6.65 o 
  -6   8  -9       53.83       58.88      6.49 o 
  -5   8  -9       67.41       76.79      5.04 o 
  -4   8  -9       15.49       10.65      3.15 o 
  -2   8  -9       44.87       57.90      4.92 o 
  -1   8  -9       28.65       34.36      3.87 o 
   0   8  -9      114.24      121.51      4.88 o 
   1   8  -9       15.94       15.30      3.63 o 
   2   8  -9        8.27        7.84      2.91 o 
   3   8  -9       91.56       91.45      4.79 o 
   4   8  -9       22.82       16.21      4.18 o 
   5   8  -9       81.66       90.28      5.99 o 
   6   8  -9       24.56       17.35      5.47 o 
  -5   9  -9       11.82       17.29      4.80 o 
  -2   9  -9       50.88       51.33      5.25 o 
  -1   9  -9       63.90       69.17      5.20 o 
   0   9  -9       59.26       69.23      5.27 o 
   1   9  -9       97.56       92.24      5.18 o 
   2   9  -9       28.10       31.43      4.00 o 
   3   9  -9       18.07       17.35      3.75 o 
   4   9  -9       58.70       63.33      6.11 o 
   5   9  -9       43.40       41.01      5.84 o 
  -2  10  -9       80.85       90.19      7.22 o 
  -1  10  -9       18.49       20.39      5.19 o 
   0  10  -9       67.31       79.03      5.94 o 
   1  10  -9       37.30       36.90      4.96 o 
   2  10  -9       78.27       73.49      5.29 o 
   3  10  -9       30.29       22.46      5.07 o 
   0   0  -8      204.81      184.45      5.23 o 
   0   1  -8       97.39       92.40      1.19 o 
   1   1  -8      428.41      416.00      3.02 o 
  -1   2  -8      227.44      251.41      1.11 o 
   0   2  -8      370.47      397.89      2.76 o 
   1   2  -8      318.64      311.32      3.02 o 
   2   2  -8        5.91        6.15      0.86 o 
  -2   3  -8      216.45      227.79      1.39 o 
  -1   3  -8      390.29      400.38      3.10 o 
   0   3  -8      788.95      769.17      4.35 o 
   1   3  -8       19.05       20.18      0.84 o 
   2   3  -8      480.02      454.15      3.94 o 
   3   3  -8      566.01      571.24      5.52 o 
  -3   4  -8      207.84      199.53      2.21 o 
  -2   4  -8     1196.92     1205.64      7.96 o 
  -1   4  -8      238.89      253.18      1.58 o 
   0   4  -8       46.27       44.81      1.12 o 
   1   4  -8     1606.91     1613.44     12.19 o 
   2   4  -8      111.68      115.71      1.87 o 
   3   4  -8       41.03       44.32      1.21 o 
   4   4  -8      186.63      174.01      2.37 o 
  -4   5  -8       90.78       90.53      2.08 o 
  -3   5  -8      735.55      707.29      4.30 o 
  -2   5  -8       19.68       18.07      1.13 o 
  -1   5  -8      560.24      573.03      4.28 o 
   0   5  -8      364.58      360.07      2.46 o 
   1   5  -8      342.73      330.68      2.08 o 
   2   5  -8      179.74      181.00      3.60 o 
   3   5  -8       31.05       30.58      1.35 o 
   4   5  -8      320.71      313.72      4.66 o 
   5   5  -8       19.22       20.49      2.56 o 
  -5   6  -8       19.92       21.83      2.20 o 
  -4   6  -8       53.34       52.12      1.87 o 
  -3   6  -8       70.34       69.97      2.75 o 
  -2   6  -8      275.84      272.00      3.62 o 
  -1   6  -8      118.94      113.54      1.93 o 
   0   6  -8      129.70      116.61      1.66 o 
   1   6  -8       85.69       80.62      1.80 o 
   2   6  -8      321.57      310.70      2.52 o 
   3   6  -8       33.13       33.94      1.58 o 
   4   6  -8       50.19       51.27      1.91 o 
   5   6  -8       58.89       52.43      2.93 o 
   6   6  -8       82.14       89.83      4.35 o 
  -6   7  -8       23.13       22.43      4.83 o 
  -5   7  -8      295.70      318.59      6.49 o 
  -4   7  -8       82.92       78.32      2.16 o 
  -3   7  -8       45.49       46.25      1.77 o 
  -2   7  -8      340.09      343.51      3.00 o 
  -1   7  -8        1.83        2.72      1.51 o 
   0   7  -8      223.71      227.72      2.82 o 
   1   7  -8      320.19      318.09      5.03 o 
   2   7  -8        3.92        7.36      1.71 o 
   3   7  -8       39.09       38.49      2.70 o 
   4   7  -8      134.52      134.21      5.14 o 
   5   7  -8       89.42       91.48      5.09 o 
   6   7  -8       22.89       18.72      3.57 o 
   7   7  -8       15.91       15.76      3.51 o 
  -7   8  -8       21.01       16.94      5.22 o 
  -6   8  -8      120.05      118.83      5.15 o 
  -5   8  -8        1.03        6.40      3.08 o 
  -4   8  -8      251.99      273.92      6.28 o 
  -3   8  -8       77.72       79.92      4.59 o 
  -2   8  -8        9.26        8.57      3.46 o 
  -1   8  -8      333.19      342.05      5.05 o 
   0   8  -8       13.69       12.78      2.04 o 
   1   8  -8       11.02       11.46      1.95 o 
   2   8  -8      104.50      110.46      4.85 o 
   3   8  -8       95.70      101.21      5.13 o 
   4   8  -8       71.33       69.72      5.05 o 
   5   8  -8       25.10       26.71      4.67 o 
   6   8  -8       75.42       80.36      6.09 o 
   7   8  -8        9.19       14.20      4.45 o 
  -5   9  -8       66.08       68.57      5.05 o 
  -4   9  -8       58.98       56.12      5.39 o 
  -2   9  -8       73.30       80.84      4.35 o 
  -1   9  -8       23.93       24.25      4.17 o 
   0   9  -8       19.75       17.17      4.16 o 
   1   9  -8        3.51        4.88      3.24 o 
   2   9  -8      136.63      135.99      5.91 o 
   3   9  -8        4.05        4.27      4.09 o 
   4   9  -8       86.00       85.81      6.02 o 
   5   9  -8      114.52      125.14      7.22 o 
  -2  10  -8       29.10       30.54      4.68 o 
  -1  10  -8       12.15       13.85      4.93 o 
   0  10  -8       30.35       31.89      4.42 o 
   1  10  -8       87.56       96.95      5.81 o 
   2  10  -8       16.13       15.71      4.59 o 
   3  10  -8       96.50       89.79      5.56 o 
   0   1  -7      160.22      141.14      0.94 o 
   1   1  -7      277.93      306.48      2.28 o 
  -1   2  -7      165.82      178.06      1.92 o 
   0   2  -7      313.05      327.46      3.16 o 
   1   2  -7      216.29      215.89      2.97 o 
   2   2  -7     1044.28     1066.37     12.58 o 
  -2   3  -7       29.06       24.00      0.82 o 
  -1   3  -7     1066.63     1085.16      9.43 o 
   0   3  -7     1442.43     1549.60      9.78 o 
   1   3  -7      111.18      129.32      1.18 o 
   2   3  -7        3.16        5.02      0.97 o 
   3   3  -7      344.18      343.25      4.53 o 
  -3   4  -7     1084.91     1066.98      8.73 o 
  -2   4  -7      155.65      148.52      1.68 o 
  -1   4  -7      103.59      103.39      1.12 o 
   0   4  -7      147.13      151.08      1.63 o 
   1   4  -7      107.07      101.30      2.28 o 
   2   4  -7      417.63      411.39      4.59 o 
   3   4  -7     1463.26     1472.61     15.93 o 
   4   4  -7      227.35      215.88      2.08 o 
  -4   5  -7      386.08      376.80      4.82 o 
  -3   5  -7       36.20       38.35      1.39 o 
  -2   5  -7        7.80        6.95      0.95 o 
  -1   5  -7      668.61      664.94      7.15 o 
   0   5  -7      453.67      446.31      2.90 o 
   1   5  -7      345.52      333.07      5.06 o 
   2   5  -7      733.78      735.54      4.88 o 
   3   5  -7      319.95      314.45      3.25 o 
   4   5  -7      333.15      316.37      4.16 o 
   5   5  -7       31.18       30.19      1.72 o 
  -5   6  -7      125.59      125.99      3.23 o 
  -4   6  -7      251.46      248.29      5.39 o 
  -3   6  -7      156.94      154.14      4.07 o 
  -2   6  -7      109.36      113.81      1.65 o 
  -1   6  -7      122.11      118.95      1.58 o 
   0   6  -7      360.07      353.54      3.01 o 
   1   6  -7      211.78      201.01      2.00 o 
   2   6  -7       34.54       34.40      1.43 o 
   3   6  -7      178.60      179.36      3.28 o 
   4   6  -7        5.37        8.73      2.19 o 
   5   6  -7      104.18      111.61      5.53 o 
   6   6  -7       18.86       12.48      2.83 o 
  -6   7  -7      106.41      107.17      5.55 o 
  -5   7  -7       20.09       23.34      3.07 o 
  -4   7  -7      152.21      148.44      2.49 o 
  -3   7  -7       61.78       64.60      2.00 o 
  -2   7  -7       43.30       44.82      1.64 o 
  -1   7  -7       16.46       16.35      1.80 o 
   0   7  -7       29.39       29.61      2.35 o 
   1   7  -7       31.16       35.50      2.36 o 
   2   7  -7       90.20       90.09      2.41 o 
   3   7  -7      152.83      161.08      3.02 o 
   4   7  -7      260.15      262.94      3.85 o 
   5   7  -7       36.59       35.08      7.34 o 
   6   7  -7      119.92      125.42      5.36 o 
   7   7  -7       15.39       15.40      4.74 o 
  -7   8  -7       73.07       71.42      6.22 o 
  -6   8  -7        4.83        5.63      4.21 o 
  -5   8  -7       36.10       32.38      3.72 o 
  -4   8  -7        5.64        4.00      3.34 o 
  -3   8  -7       83.26      107.19      4.47 o 
  -2   8  -7       26.49       26.80      2.35 o 
  -1   8  -7       36.51       36.92      2.48 o 
   0   8  -7      166.86      163.69      3.91 o 
   1   8  -7       78.62       79.65      3.63 o 
   2   8  -7      324.06      331.67      4.82 o 
   3   8  -7       88.10       87.02      4.63 o 
   4   8  -7      124.31      131.40      5.54 o 
   5   8  -7       97.91      104.14      5.58 o 
   6   8  -7        6.91        4.77      3.82 o 
   7   8  -7       48.13       48.27      5.49 o 
  -6   9  -7       50.88       43.18      4.95 o 
  -5   9  -7       27.37       27.27      4.56 o 
  -4   9  -7       20.79       23.04      4.97 o 
  -2   9  -7       34.62       37.24      3.77 o 
  -1   9  -7       86.31       88.84      4.69 o 
   0   9  -7       47.47       56.37      5.32 o 
   1   9  -7      257.16      267.93      6.80 o 
   2   9  -7       35.25       40.29      5.17 o 
   3   9  -7        9.36       11.44      4.83 o 
   4   9  -7       35.53       40.23      5.54 o 
   5   9  -7       13.89       10.30      4.97 o 
  -2  10  -7       42.84       39.65      4.61 o 
  -1  10  -7       41.20       40.80      5.41 o 
   0  10  -7       13.62       19.30      5.20 o 
   1  10  -7        6.64       10.46      4.51 o 
   2  10  -7       61.43       59.09      4.84 o 
   3  10  -7       21.72       19.51      5.00 o 
   4  10  -7       14.10       14.25      5.47 o 
   0   1  -6     3741.83     4073.15     29.98 o 
   1   1  -6      318.40      331.01      2.54 o 
  -1   2  -6      517.27      562.22      2.13 o 
   0   2  -6     1360.95     1456.36     16.89 o 
   1   2  -6      173.64      175.42      1.69 o 
   2   2  -6     1271.38     1360.54     10.64 o 
  -2   3  -6      638.88      664.26      5.74 o 
  -1   3  -6      139.70      139.56      1.11 o 
   0   3  -6      144.00      171.52      1.50 o 
   1   3  -6      860.63      887.92     12.03 o 
   2   3  -6      789.70      817.45      8.66 o 
   3   3  -6      520.15      524.48      5.89 o 
  -3   4  -6      829.62      841.15      5.98 o 
  -2   4  -6      103.08      110.08      1.44 o 
  -1   4  -6      234.60      243.71      2.65 o 
   0   4  -6      254.08      237.12      1.89 o 
   1   4  -6       18.89       18.56      0.91 o 
   2   4  -6      334.38      332.39      5.23 o 
   3   4  -6      332.65      329.10      4.76 o 
   4   4  -6       11.47       12.11      1.16 o 
  -4   5  -6       63.61       63.62      1.57 o 
  -3   5  -6       25.57       22.58      1.06 o 
  -2   5  -6       64.68       63.88      1.25 o 
  -1   5  -6        8.34        8.68      0.99 o 
   0   5  -6      105.07      107.79      1.59 o 
   1   5  -6        9.77       13.85      1.08 o 
   2   5  -6      522.83      503.19      5.03 o 
   3   5  -6      140.81      141.50      1.68 o 
   4   5  -6       69.61       73.24      1.47 o 
   5   5  -6      585.10      576.73      4.14 o 
  -5   6  -6       35.52       34.88      2.41 o 
  -4   6  -6      122.25      118.54      2.21 o 
  -3   6  -6       29.83       29.89      1.66 o 
  -2   6  -6      322.87      307.63      3.84 o 
  -1   6  -6       94.62       88.12      1.47 o 
   0   6  -6       59.74       55.16      1.71 o 
   1   6  -6      627.90      615.25      2.96 o 
   2   6  -6       23.71       22.82      1.27 o 
   3   6  -6      497.70      498.40      4.93 o 
   4   6  -6      568.57      565.44      7.28 o 
   5   6  -6       45.73       42.71      3.31 o 
   6   6  -6      385.43      388.96     20.39 o 
  -6   7  -6       24.48       24.22      4.46 o 
  -5   7  -6      119.50      133.78      4.78 o 
  -4   7  -6       35.09       36.29      2.02 o 
  -3   7  -6      149.59      153.43      2.65 o 
  -2   7  -6       24.63       23.31      1.61 o 
  -1   7  -6      208.09      201.11      3.89 o 
   0   7  -6       95.72       93.68      2.68 o 
   1   7  -6       89.38       85.93      3.35 o 
   2   7  -6      364.76      359.24      3.60 o 
   3   7  -6       91.30       92.49      2.19 o 
   4   7  -6       28.05       26.08      2.16 o 
   5   7  -6      447.11      444.71     13.12 o 
   6   7  -6       99.93      104.22      5.44 o 
   7   7  -6        2.88        7.48      4.08 o 
  -7   8  -6       21.06       22.25      4.95 o 
  -6   8  -6        8.02        5.42      3.34 o 
  -5   8  -6      163.29      164.48      5.79 o 
  -4   8  -6       28.23       27.58      4.34 o 
  -3   8  -6       43.86       37.99      2.49 o 
  -2   8  -6       92.92       93.23      2.19 o 
  -1   8  -6        2.81        4.81      1.88 o 
   0   8  -6        6.76       10.04      2.07 o 
   1   8  -6       59.82       58.08      2.90 o 
   2   8  -6       88.40       87.50      3.56 o 
   3   8  -6       11.59       14.34      4.55 o 
   4   8  -6       48.34       53.00      4.91 o 
   5   8  -6       54.97       57.21      3.70 o 
   6   8  -6       34.42       31.10      3.38 o 
   7   8  -6       48.42       37.89      4.04 o 
  -6   9  -6       45.37       48.47      4.98 o 
  -5   9  -6       27.76       26.11      3.97 o 
  -4   9  -6       29.15       28.76      4.67 o 
  -3   9  -6       46.09       53.18      4.99 o 
  -2   9  -6       32.15       34.73      4.97 o 
  -1   9  -6       22.80       22.64      3.35 o 
   0   9  -6       39.53       44.01      4.65 o 
   1   9  -6       60.84       56.85      3.79 o 
   2   9  -6       67.15       66.84      4.12 o 
   3   9  -6      174.87      180.97      5.73 o 
   4   9  -6        3.57        3.92      3.32 o 
   5   9  -6       28.44       26.21      3.70 o 
   6   9  -6       87.02       83.57      5.33 o 
  -4  10  -6       30.20       22.57      4.45 o 
  -1  10  -6      184.92      200.48      5.58 o 
   0  10  -6        3.28        2.50      4.44 o 
   1  10  -6       63.51       63.10      5.09 o 
   2  10  -6       62.41       62.49      6.00 o 
   3  10  -6        8.67       10.75      4.93 o 
   4  10  -6       10.22        6.98      4.49 o 
   0   1  -5      786.78      807.23      5.70 o 
   1   1  -5     3320.12     3615.03     16.89 o 
  -1   2  -5     1187.39     1206.11      8.04 o 
   0   2  -5      192.56      204.67      2.72 o 
   1   2  -5     1890.95     1952.30     25.27 o 
   2   2  -5     1010.65     1077.21      6.28 o 
  -2   3  -5       34.56       33.81      1.01 o 
  -1   3  -5      370.82      354.29      2.36 o 
   0   3  -5      104.89      102.68      1.38 o 
   1   3  -5      250.43      257.57      1.98 o 
   2   3  -5      376.75      355.71      3.98 o 
   3   3  -5      577.88      584.16      4.80 o 
  -3   4  -5       15.27       18.23      0.88 o 
  -2   4  -5      505.05      496.74      3.02 o 
  -1   4  -5      126.86      122.85      1.27 o 
   0   4  -5     1052.71     1080.26     10.25 o 
   1   4  -5      136.78      139.00      1.47 o 
   2   4  -5       94.25       89.08      1.17 o 
   3   4  -5      297.52      288.74      2.93 o 
   4   4  -5      219.01      210.27      1.73 o 
  -4   5  -5       72.39       79.18      1.47 o 
  -3   5  -5       77.28       80.83      1.93 o 
  -2   5  -5      414.58      402.39      2.20 o 
  -1   5  -5      963.54      973.39      9.84 o 
   0   5  -5      470.00      463.24      4.26 o 
   1   5  -5      263.87      258.51      1.93 o 
   2   5  -5      548.22      538.24      6.25 o 
   3   5  -5        3.98        4.84      0.98 o 
   4   5  -5       16.49       17.80      1.18 o 
   5   5  -5       38.54       42.52      2.61 o 
  -5   6  -5      120.75      116.46      7.48 o 
  -4   6  -5       82.98       85.91      1.91 o 
  -3   6  -5      100.88       92.12      1.76 o 
  -2   6  -5      514.93      500.91      6.66 o 
  -1   6  -5      206.28      207.20      2.31 o 
   0   6  -5      442.41      441.68      9.06 o 
   1   6  -5      132.51      122.45      1.88 o 
   2   6  -5       71.76       66.86      2.38 o 
   3   6  -5      134.40      128.15      2.36 o 
   4   6  -5      105.75      105.96      2.28 o 
   5   6  -5        8.97       10.81      2.35 o 
   6   6  -5       31.51       35.14      3.28 o 
  -6   7  -5      202.50      204.30      6.07 o 
  -5   7  -5       51.11       53.24      4.28 o 
  -4   7  -5      180.88      186.34      4.86 o 
  -3   7  -5      232.22      241.27      2.45 o 
  -2   7  -5       49.20       48.35      1.85 o 
  -1   7  -5      149.11      149.55      3.84 o 
   0   7  -5      285.35      270.82      4.39 o 
   1   7  -5      188.37      199.28      3.02 o 
   2   7  -5       11.72       10.42      1.61 o 
   3   7  -5       60.30       61.96      2.13 o 
   4   7  -5       17.37       17.76      1.91 o 
   5   7  -5        7.74        9.21      3.06 o 
   6   7  -5      107.01      105.82      5.41 o 
   7   7  -5       51.32       56.10      5.68 o 
  -7   8  -5      107.99      113.07      7.24 o 
  -6   8  -5      100.34      104.08      5.13 o 
  -5   8  -5        1.93        1.17      3.02 o 
  -4   8  -5       20.14       21.54      3.46 o 
  -3   8  -5      112.11      113.09      2.77 o 
  -2   8  -5       99.75       98.28      2.61 o 
  -1   8  -5       43.82       40.64      1.80 o 
   0   8  -5      289.21      291.17      6.90 o 
   1   8  -5       14.23       13.09      2.18 o 
   2   8  -5       96.82       92.07      2.80 o 
   3   8  -5      101.36      101.93      3.49 o 
   4   8  -5      100.94      111.45      5.60 o 
   5   8  -5       39.11       43.22      5.37 o 
   6   8  -5       10.03       12.40      4.63 o 
   7   8  -5       74.37       80.52      6.37 o 
  -6   9  -5       83.87       96.55      6.82 o 
  -5   9  -5       13.38       12.90      5.20 o 
  -4   9  -5       83.85       86.40      4.80 o 
  -3   9  -5      199.83      210.40      5.80 o 
  -2   9  -5       94.60       97.94      5.37 o 
  -1   9  -5        1.88        2.91      2.90 o 
   0   9  -5      142.43      149.40      4.94 o 
   1   9  -5      145.21      150.03      5.28 o 
   2   9  -5       44.55       36.60      4.99 o 
   3   9  -5      121.94      123.56      5.57 o 
   4   9  -5       67.50       72.04      5.71 o 
   5   9  -5        1.20        4.09      4.46 o 
   6   9  -5        0.21        3.37      3.86 o 
  -4  10  -5       45.58       41.53      4.38 o 
  -3  10  -5       48.34       42.64      4.49 o 
  -1  10  -5        4.08        7.43      3.96 o 
   0  10  -5       34.74       33.04      4.73 o 
   1  10  -5       49.06       39.84      4.53 o 
   2  10  -5       19.08       15.77      4.54 o 
   3  10  -5       75.47       74.88      5.48 o 
   4  10  -5       78.78       80.48      5.32 o 
   1  11  -5       24.17       15.70      5.64 o 
   0   0  -4    17764.44    16196.89     56.98 o 
   0   1  -4      330.04      335.36      1.82 o 
   1   1  -4      813.70      869.63      8.49 o 
  -1   2  -4      982.93     1046.47      6.55 o 
   0   2  -4      907.31      940.40      9.31 o 
   1   2  -4      915.41      929.68      6.99 o 
   2   2  -4      339.63      389.89      2.10 o 
  -2   3  -4      223.46      240.23      1.50 o 
  -1   3  -4      456.69      459.49      3.36 o 
   0   3  -4     1292.26     1280.69      9.69 o 
   1   3  -4      134.99      142.75      2.09 o 
   2   3  -4      623.85      594.85      3.28 o 
   3   3  -4       66.78       61.10      1.27 o 
  -3   4  -4      106.24      108.53      1.08 o 
  -2   4  -4     1139.76     1105.99      8.11 o 
  -1   4  -4      165.44      173.95      2.00 o 
   0   4  -4      153.96      151.82      1.31 o 
   1   4  -4     1279.39     1298.88     13.24 o 
   2   4  -4        7.48       10.26      0.73 o 
   3   4  -4       26.44       27.94      1.42 o 
   4   4  -4      139.13      148.46      1.90 o 
  -4   5  -4       92.94      102.44      1.96 o 
  -3   5  -4      569.78      567.53      3.92 o 
  -2   5  -4       15.58       17.68      0.87 o 
  -1   5  -4       84.33       79.87      2.18 o 
   0   5  -4      198.04      200.24      1.83 o 
   1   5  -4      283.22      273.96      3.36 o 
   2   5  -4      115.93      114.45      1.47 o 
   3   5  -4       18.70       18.05      1.11 o 
   4   5  -4      354.77      365.73      4.11 o 
   5   5  -4       24.87       23.43      1.98 o 
  -5   6  -4      155.00      167.30      4.63 o 
  -4   6  -4       51.09       54.87      1.87 o 
  -3   6  -4       36.51       35.91      1.36 o 
  -2   6  -4      212.04      211.14      1.96 o 
  -1   6  -4      509.46      506.74      3.63 o 
   0   6  -4      120.78      113.38      1.86 o 
   1   6  -4       95.04       94.18      1.57 o 
   2   6  -4      244.33      228.35      4.18 o 
   3   6  -4       40.23       37.38      1.80 o 
   4   6  -4       10.86        9.06      1.52 o 
   5   6  -4      115.76      116.07      2.69 o 
   6   6  -4      103.12      101.76      3.39 o 
  -6   7  -4       79.54       87.70      5.03 o 
  -5   7  -4      193.03      201.55      5.46 o 
  -4   7  -4       86.23       88.44      2.74 o 
  -3   7  -4      124.08      123.48      2.14 o 
  -2   7  -4      214.94      219.39      3.98 o 
  -1   7  -4       79.29       74.46      1.68 o 
   0   7  -4      186.89      188.01      3.82 o 
   1   7  -4      490.82      500.56      5.19 o 
   2   7  -4       35.68       34.54      2.29 o 
   3   7  -4      138.07      137.15      2.76 o 
   4   7  -4      155.42      155.72      3.62 o 
   5   7  -4      112.75      117.41     10.18 o 
   6   7  -4       69.13       73.81      4.86 o 
   7   7  -4       10.47        9.74      3.96 o 
  -7   8  -4       34.14       38.64      6.54 o 
  -6   8  -4       32.62       36.40      5.36 o 
  -5   8  -4       20.53       18.45      4.03 o 
  -4   8  -4      340.91      362.30      6.69 o 
  -3   8  -4      210.70      204.15      5.29 o 
  -2   8  -4       51.50       52.42      2.10 o 
  -1   8  -4      571.05      589.29     12.55 o 
   0   8  -4       19.89       23.41      2.72 o 
   1   8  -4       72.90       68.32      2.60 o 
   2   8  -4      168.05      162.62      3.04 o 
   3   8  -4       33.05       34.97      3.17 o 
   4   8  -4       14.20       14.90      3.41 o 
   5   8  -4       44.41       38.08      4.51 o 
   6   8  -4       52.59       50.88      5.77 o 
   7   8  -4       42.36       33.81      4.53 o 
  -6   9  -4        1.30        2.22      3.83 o 
  -5   9  -4      132.58      143.07      6.22 o 
  -4   9  -4       81.14       78.35      4.76 o 
  -3   9  -4       18.67       14.10      3.28 o 
  -2   9  -4      119.54      122.84      5.18 o 
  -1   9  -4      117.38      117.83      4.89 o 
   0   9  -4        6.28        6.07      2.89 o 
   1   9  -4        1.82        2.48      3.38 o 
   2   9  -4      102.04       97.21      4.97 o 
   3   9  -4       33.83       38.41      4.61 o 
   4   9  -4       40.09       46.77      5.40 o 
   5   9  -4      203.61      205.82      6.78 o 
   6   9  -4       44.71       49.49      6.54 o 
  -4  10  -4       14.52       22.97      6.08 o 
  -3  10  -4       48.26       51.48      4.83 o 
   0  10  -4       42.54       39.08      4.10 o 
   1  10  -4      129.65      133.07      5.13 o 
   2  10  -4       53.47       60.69      5.04 o 
   3  10  -4       79.45       81.72      5.80 o 
   4  10  -4       30.99       40.61      5.57 o 
   0   1  -3      196.93      192.55      1.20 o 
   1   1  -3     1773.44     1961.07      7.80 o 
  -1   2  -3     1338.07     1388.83      7.63 o 
   0   2  -3      350.19      363.01      2.25 o 
   1   2  -3     2242.12     2413.03     22.22 o 
   2   2  -3      139.12      122.44      1.06 o 
  -2   3  -3     1124.13     1180.98      4.61 o 
  -1   3  -3     1148.95     1128.29      4.60 o 
   0   3  -3     1523.09     1592.32      4.59 o 
   1   3  -3        0.36        3.53      0.60 o 
   2   3  -3      349.82      361.50      3.13 o 
   3   3  -3      454.73      451.68      3.82 o 
  -3   4  -3      305.99      308.48      2.91 o 
  -2   4  -3        0.21        2.14      0.46 o 
  -1   4  -3      364.63      373.06      3.73 o 
   0   4  -3      139.14      147.79      1.28 o 
   1   4  -3      262.10      257.69      2.11 o 
   2   4  -3      626.91      611.53      4.28 o 
   3   4  -3      961.46      991.03      5.72 o 
   4   4  -3      698.88      678.82      5.20 o 
  -4   5  -3      620.94      628.19      7.22 o 
  -3   5  -3      164.64      155.11      1.51 o 
  -2   5  -3        9.71       11.82      1.14 o 
  -1   5  -3      638.28      632.83      6.12 o 
   0   5  -3      351.55      344.76      2.27 o 
   1   5  -3      274.27      274.90      1.73 o 
   2   5  -3      391.31      389.22      3.46 o 
   3   5  -3      704.24      702.33      4.12 o 
   4   5  -3      236.92      247.86      2.45 o 
   5   5  -3      142.74      134.17      2.63 o 
  -5   6  -3       74.00       76.61      4.63 o 
  -4   6  -3      437.28      430.31      3.79 o 
  -3   6  -3       90.86       92.90      1.48 o 
  -2   6  -3      213.39      216.98      1.73 o 
  -1   6  -3       30.12       29.17      1.17 o 
   0   6  -3      101.61       93.17      2.31 o 
   1   6  -3       19.63       18.77      1.84 o 
   2   6  -3      189.67      191.13      2.22 o 
   3   6  -3      163.84      155.27      2.98 o 
   4   6  -3      102.21       96.25      2.11 o 
   5   6  -3       22.45       22.99      2.18 o 
   6   6  -3       49.08       44.51      3.31 o 
  -6   7  -3      172.62      158.17      5.75 o 
  -5   7  -3       16.36       16.67      4.00 o 
  -4   7  -3      104.81      100.58      3.69 o 
  -3   7  -3      154.20      159.30      2.01 o 
  -2   7  -3       38.72       39.67      1.30 o 
  -1   7  -3       56.91       56.41      2.51 o 
   0   7  -3       13.16       12.11      1.49 o 
   1   7  -3       20.96       22.89      1.63 o 
   2   7  -3      205.82      206.36      3.76 o 
   3   7  -3      161.32      168.23      2.96 o 
   4   7  -3      190.27      191.05      4.62 o 
   5   7  -3      165.12      162.40      6.65 o 
   6   7  -3      162.57      153.06      5.46 o 
   7   7  -3       13.14       17.33      4.20 o 
  -7   8  -3       77.86       75.37      5.94 o 
  -6   8  -3       13.32       16.94      4.35 o 
  -5   8  -3       21.52       24.23      4.47 o 
  -4   8  -3       88.24       91.42      4.13 o 
  -3   8  -3       20.83       26.41      2.47 o 
  -2   8  -3       16.74       16.06      1.22 o 
  -1   8  -3       26.49       26.89      2.50 o 
   0   8  -3      139.24      140.08      2.50 o 
   1   8  -3       64.30       68.34      3.28 o 
   2   8  -3      177.81      181.07      5.48 o 
   3   8  -3       56.70       50.39      3.39 o 
   4   8  -3      376.00      396.90      6.84 o 
   5   8  -3      117.50      114.89      4.66 o 
   6   8  -3       22.61       19.27      4.82 o 
   7   8  -3      109.73      106.85      5.53 o 
  -6   9  -3       39.78       46.73      4.72 o 
  -5   9  -3        2.39        4.65      4.15 o 
  -4   9  -3       40.88       42.79      4.37 o 
  -3   9  -3       51.42       52.71      4.35 o 
  -2   9  -3      134.23      146.27      4.99 o 
  -1   9  -3       43.55       46.18      2.96 o 
   0   9  -3      127.25      131.30      4.56 o 
   1   9  -3      105.15      103.78      4.57 o 
   2   9  -3       22.36       22.34      3.22 o 
   3   9  -3        0.84        5.01      3.80 o 
   4   9  -3       15.52       12.19      3.96 o 
   5   9  -3        3.42        5.19      3.56 o 
   6   9  -3        8.08        8.53      4.44 o 
  -4  10  -3       65.88       70.04      6.06 o 
  -3  10  -3       43.91       48.38      5.43 o 
  -2  10  -3       62.58       69.00      5.23 o 
   1  10  -3       86.49       86.73      4.77 o 
   2  10  -3       53.91       54.71      5.78 o 
   3  10  -3       14.75       14.09      4.59 o 
   4  10  -3       54.96       61.95      5.82 o 
   0   1  -2     2343.26     2417.27      9.75 o 
   1   1  -2      395.26      399.07      1.77 o 
  -1   2  -2      364.02      373.02      2.17 o 
   0   2  -2      620.30      656.76      6.02 o 
   1   2  -2      866.72      894.67      7.87 o 
   2   2  -2     2992.61     3310.35     30.14 o 
  -2   3  -2      537.15      521.08      3.70 o 
  -1   3  -2       74.19       62.63      0.73 o 
   0   3  -2      108.30      112.27      0.78 o 
   1   3  -2      472.85      427.80      2.83 o 
   2   3  -2      760.53      765.60      6.10 o 
   3   3  -2      104.83      108.45      0.99 o 
  -3   4  -2     1736.49     1791.26     11.55 o 
  -2   4  -2      229.70      246.48      1.62 o 
  -1   4  -2      921.73      924.05      5.53 o 
   0   4  -2      956.78      915.04      7.01 o 
   1   4  -2      807.43      831.78      5.92 o 
   2   4  -2      775.90      751.89      6.04 o 
   3   4  -2       31.68       33.28      0.80 o 
   4   4  -2       26.74       27.77      0.93 o 
  -4   5  -2       27.25       24.86      1.14 o 
  -3   5  -2        5.74        7.09      0.77 o 
  -2   5  -2      523.28      511.42      3.50 o 
  -1   5  -2       53.16       52.95      1.70 o 
   0   5  -2        2.17        2.51      0.80 o 
   1   5  -2      346.81      333.78      1.97 o 
   2   5  -2      727.36      682.90      2.67 o 
   3   5  -2      100.37      103.97      2.01 o 
   4   5  -2       12.11        8.66      1.28 o 
   5   5  -2      397.81      373.71      4.46 o 
  -5   6  -2       14.37       15.52      1.93 o 
  -4   6  -2       22.89       19.73      1.92 o 
  -3   6  -2      108.63       99.18      2.36 o 
  -2   6  -2      564.42      551.93      5.59 o 
  -1   6  -2      341.13      337.14      5.55 o 
   0   6  -2       30.39       31.18      1.48 o 
   1   6  -2     1172.86     1134.66      6.43 o 
   2   6  -2       59.44       63.53      1.67 o 
   3   6  -2      420.37      419.27      2.85 o 
   4   6  -2      436.13      442.01      3.72 o 
   5   6  -2       36.31       37.85      2.15 o 
   6   6  -2       39.42       40.83      2.36 o 
  -6   7  -2      142.58      147.26      5.41 o 
  -5   7  -2        0.56        2.17      2.69 o 
  -4   7  -2        7.36        6.32      1.76 o 
  -3   7  -2      226.60      227.81      2.16 o 
  -2   7  -2       61.21       55.25      1.87 o 
  -1   7  -2      538.06      518.70      4.09 o 
   0   7  -2      112.68      115.34      2.05 o 
   1   7  -2       69.26       66.02      2.47 o 
   2   7  -2      510.12      490.54      3.50 o 
   3   7  -2       78.51       75.13      3.25 o 
   4   7  -2       27.78       23.80      1.91 o 
   5   7  -2      150.42      148.38      4.06 o 
   6   7  -2       45.86       50.03      4.26 o 
   7   7  -2       16.73       20.24      4.38 o 
  -7   8  -2       60.17       60.70      5.22 o 
  -6   8  -2        8.40       10.91      4.69 o 
  -5   8  -2      257.38      265.86      6.51 o 
  -4   8  -2       54.43       56.26      2.59 o 
  -3   8  -2       43.41       42.53      1.81 o 
  -2   8  -2       96.40       94.35      2.61 o 
  -1   8  -2       40.88       42.97      2.21 o 
   0   8  -2       67.65       71.23      2.58 o 
   1   8  -2      171.22      168.48      3.66 o 
   2   8  -2       56.52       58.07      2.02 o 
   3   8  -2       26.47       21.27      2.16 o 
   4   8  -2       41.36       53.21      4.21 o 
   5   8  -2       74.91       77.24      4.57 o 
   6   8  -2       14.44       12.49      3.31 o 
   7   8  -2        8.88        6.33      3.65 o 
  -6   9  -2       38.77       42.48      5.08 o 
  -5   9  -2       20.70       19.88      4.27 o 
  -4   9  -2        1.53        3.36      3.21 o 
  -3   9  -2       27.95       30.43      3.79 o 
  -2   9  -2        7.14        6.34      2.00 o 
  -1   9  -2        1.37        3.04      1.96 o 
   0   9  -2        2.46        3.93      2.44 o 
   1   9  -2       53.90       51.20      3.05 o 
   2   9  -2       18.95       19.76      4.50 o 
   3   9  -2      349.59      366.55      7.08 o 
   4   9  -2        8.70       10.56      4.01 o 
   5   9  -2       33.67       37.66      5.90 o 
   6   9  -2       64.82       68.83      6.33 o 
  -4  10  -2       41.50       40.23      5.20 o 
  -3  10  -2       20.54       11.67      4.57 o 
  -2  10  -2       35.99       38.40      4.44 o 
  -1  10  -2      124.42      121.12      5.15 o 
   2  10  -2       64.45       71.49      5.15 o 
   3  10  -2       72.78       75.72      4.96 o 
   4  10  -2       32.93       31.55      4.20 o 
   0   1  -1       57.15       51.03      0.51 o 
   1   1  -1     2540.88     2771.31     23.53 o 
  -1   2  -1     2865.93     3157.48     29.31 o 
   0   2  -1      116.51      136.27      2.45 o 
   1   2  -1     2893.99     3173.67     23.66 o 
   2   2  -1      978.32     1077.71      7.77 o 
  -2   3  -1     2050.67     2154.57      8.04 o 
  -1   3  -1      134.00      119.78      0.92 o 
   0   3  -1      925.19      969.25      9.96 o 
   1   3  -1       64.93       72.63      1.91 o 
   2   3  -1     1071.81     1171.80      4.11 o 
   3   3  -1      924.79      932.00      7.81 o 
  -3   4  -1       49.25       44.35      0.78 o 
  -2   4  -1       50.76       54.03      1.18 o 
  -1   4  -1      328.81      332.69      2.93 o 
   0   4  -1      385.28      384.12      2.63 o 
   1   4  -1      127.34      116.90      0.99 o 
   2   4  -1      379.02      377.14      1.91 o 
   3   4  -1      100.32      105.00      0.95 o 
   4   4  -1      305.18      265.23      1.96 o 
  -4   5  -1      283.43      298.29      2.81 o 
  -3   5  -1       83.42       74.86      0.99 o 
  -2   5  -1      235.86      232.57      2.01 o 
  -1   5  -1      872.21      864.71      5.04 o 
   0   5  -1      868.04      866.67      8.38 o 
   1   5  -1      125.42      125.92      1.92 o 
   2   5  -1      250.67      239.94      3.07 o 
   3   5  -1      365.36      361.58      4.52 o 
   4   5  -1       12.81       12.86      1.27 o 
   5   5  -1       36.36       31.55      1.63 o 
  -5   6  -1       31.02       31.99      4.11 o 
  -4   6  -1      316.65      296.58      5.52 o 
  -3   6  -1       64.34       65.31      1.46 o 
  -2   6  -1      663.13      653.24      4.48 o 
  -1   6  -1       78.09       78.46      2.02 o 
   0   6  -1      406.99      404.58      2.83 o 
   1   6  -1      111.88      108.83      1.73 o 
   2   6  -1      142.23      146.28      2.03 o 
   3   6  -1       97.83       94.45      3.41 o 
   4   6  -1      117.46      112.28      2.59 o 
   5   6  -1        9.12       10.15      1.75 o 
   6   6  -1       71.41       76.38      5.06 o 
  -6   7  -1      208.92      225.92      6.51 o 
  -5   7  -1       36.74       34.08      3.38 o 
  -4   7  -1       64.17       64.14      3.00 o 
  -3   7  -1      387.29      391.03      4.28 o 
  -2   7  -1       74.02       72.37      1.47 o 
  -1   7  -1      167.71      164.58      2.27 o 
   0   7  -1       97.28      100.55      2.64 o 
   1   7  -1      211.36      206.16      4.38 o 
   2   7  -1       83.02       74.64      1.83 o 
   3   7  -1       61.96       68.74      1.92 o 
   4   7  -1       18.32       17.75      2.14 o 
   5   7  -1      125.27      132.85      3.67 o 
   6   7  -1       83.61       84.70      4.91 o 
   7   7  -1        2.28        3.53      3.27 o 
  -7   8  -1       92.43       96.77      6.56 o 
  -6   8  -1       15.87       21.04      4.31 o 
  -5   8  -1       41.42       39.08      4.08 o 
  -4   8  -1      174.20      185.81      3.70 o 
  -3   8  -1       97.64       99.91      2.45 o 
  -2   8  -1       86.88       82.28      2.04 o 
  -1   8  -1       59.27       55.10      2.54 o 
   0   8  -1      263.70      255.00      2.96 o 
   1   8  -1       74.68       74.39      2.58 o 
   2   8  -1       83.73       86.22      2.39 o 
   3   8  -1       51.25       49.65      2.10 o 
   4   8  -1      379.73      378.28      7.00 o 
   5   8  -1       21.70       18.10      3.67 o 
   6   8  -1       21.05       21.52      4.57 o 
   7   8  -1       80.55       83.20      6.13 o 
  -6   9  -1      102.41      111.47      6.48 o 
  -5   9  -1        5.90        3.59      3.54 o 
  -4   9  -1       85.93       94.92      4.57 o 
  -3   9  -1      257.56      262.80      4.48 o 
  -2   9  -1      163.24      167.09     11.09 o 
  -1   9  -1       11.65       10.82      2.24 o 
   0   9  -1      243.82      233.17      5.93 o 
   1   9  -1       60.51       62.61      2.98 o 
   2   9  -1       92.29       93.46      3.23 o 
   3   9  -1       89.82       98.31      5.44 o 
   4   9  -1        5.12        7.19      3.27 o 
   5   9  -1        5.60        6.04      3.39 o 
   6   9  -1        1.08        1.81      4.03 o 
  -4  10  -1       59.90       52.60      5.32 o 
  -3  10  -1       50.19       43.79      5.49 o 
  -2  10  -1       14.13       11.64      2.91 o 
  -1  10  -1       12.74       12.63      3.26 o 
   0  10  -1       13.90       11.56      3.69 o 
   3  10  -1        8.70        5.91      3.50 o 
   4  10  -1       71.91       69.10      4.38 o 
   1   1   0     6356.88     6558.38     39.88 o 
  -1   2   0     1934.03     2133.42      6.49 o 
   0   2   0     1576.01     1775.65     18.34 o 
   1   2   0     1758.30     1873.13      8.24 o 
   2   2   0      153.08      171.37      1.07 o 
  -2   3   0      433.38      488.76      4.02 o 
  -1   3   0      379.17      397.89      4.51 o 
   0   3   0     1935.49     2059.24     14.53 o 
   1   3   0      677.00      723.59      7.97 o 
   2   3   0      509.46      451.33      1.55 o 
   3   3   0       99.93       89.17      0.91 o 
  -3   4   0       14.02       14.64      0.63 o 
  -2   4   0      637.30      611.18      5.00 o 
  -1   4   0       29.61       32.85      0.68 o 
   0   4   0      148.17      165.79      1.90 o 
   1   4   0      736.20      761.40      9.85 o 
   2   4   0      211.23      206.90      2.35 o 
   3   4   0        0.03        1.87      0.53 o 
   4   4   0      118.11      121.56      2.04 o 
  -4   5   0       73.57       86.29      1.40 o 
  -3   5   0      284.01      279.95      2.12 o 
  -2   5   0        1.65        3.43      0.64 o 
  -1   5   0      165.92      163.79      2.64 o 
   0   5   0        0.32        1.81      0.71 o 
   1   5   0        5.67        6.08      0.77 o 
   2   5   0        0.96        1.24      0.88 o 
   3   5   0        2.84        4.01      0.90 o 
   4   5   0      355.87      374.40      3.12 o 
   5   5   0       12.63       19.46      1.49 o 
  -5   6   0      605.71      636.69     16.67 o 
  -4   6   0       17.26       15.42      1.52 o 
  -3   6   0       15.97       14.90      1.06 o 
  -2   6   0       10.89       16.13      1.04 o 
  -1   6   0      449.41      449.63      4.75 o 
   0   6   0      154.60      143.16      1.93 o 
   1   6   0      234.17      239.00      3.41 o 
   2   6   0       18.33       28.07      1.57 o 
   3   6   0       55.79       54.04      1.57 o 
   4   6   0      122.46      108.12      2.54 o 
   5   6   0      346.25      353.39      3.69 o 
   6   6   0       70.38       73.44      3.62 o 
  -6   7   0      141.54      134.78      5.18 o 
  -5   7   0       78.88       61.58      3.63 o 
  -4   7   0        5.57        7.01      1.74 o 
  -3   7   0      122.90      114.57      3.30 o 
  -2   7   0       46.60       47.92      1.60 o 
  -1   7   0      168.05      154.86      4.47 o 
   0   7   0       20.21       18.96      1.64 o 
   1   7   0      196.38      204.77      2.48 o 
   2   7   0        1.75        2.42      1.25 o 
   3   7   0      292.23      293.26      3.96 o 
   4   7   0       17.43       15.29      2.64 o 
   5   7   0        6.93        7.69      2.41 o 
   6   7   0      360.36      351.92      6.75 o 
   7   7   0       69.45       64.13      5.18 o 
  -7   8   0       41.14       36.12      4.70 o 
  -6   8   0        9.34       13.77      3.40 o 
  -5   8   0        7.12        2.30      3.12 o 
  -4   8   0      305.05      317.35     14.54 o 
  -3   8   0      226.52      220.56      3.31 o 
  -2   8   0       60.53       57.79      2.10 o 
  -1   8   0      432.47      418.81      5.22 o 
   0   8   0      134.92      141.07      3.19 o 
   1   8   0        0.84        1.25      1.32 o 
   2   8   0      166.78      169.72      2.67 o 
   3   8   0       28.40       25.67      2.12 o 
   4   8   0        0.66        3.58      2.70 o 
   5   8   0        0.10        3.70      3.08 o 
   6   8   0       86.34       79.76      5.17 o 
   7   8   0       57.98       56.08      4.80 o 
  -6   9   0        0.24       -2.84      4.58 o 
  -5   9   0      175.48      180.47      6.33 o 
  -4   9   0        2.42        3.64      2.17 o 
  -3   9   0       17.45       18.37      5.70 o 
  -2   9   0      171.83      171.34      3.89 o 
  -1   9   0      200.82      205.12     13.90 o 
   0   9   0        6.40        4.67      2.76 o 
   1   9   0        1.58        0.86      3.42 o 
   2   9   0      104.05      108.87      3.44 o 
   3   9   0       36.93       32.15      2.61 o 
   4   9   0        2.66        2.68      3.13 o 
   5   9   0      273.38      268.25      6.45 o 
   6   9   0        0.16        0.15      3.49 o 
  -4  10   0       12.88       13.35      5.37 o 
  -3  10   0       13.19       14.22      3.13 o 
  -2  10   0       98.17      102.54      3.61 o 
  -1  10   0       90.69       80.30      7.10 o 
   0  10   0       81.69       79.95      4.54 o 
   1  10   0       89.29       85.37      5.80 o 
   4  10   0        7.98        7.42      4.98 o 
   5  10   0        1.24        2.74      5.03 o 
  -1  11   0      121.92      132.27      6.11 o 
   0   1   1       51.22       45.58      0.64 o 
   1   1   1     2559.61     2841.77      7.70 o 
  -1   2   1     2892.33     3088.85     13.04 o 
   0   2   1      114.50      134.89      1.20 o 
   1   2   1     2902.00     3212.04     15.83 o 
   2   2   1      941.42     1042.37      4.94 o 
  -2   3   1     2028.54     2139.82     21.53 o 
  -1   3   1      129.74      113.02      0.93 o 
   0   3   1      913.21      954.46      4.94 o 
   1   3   1       67.65       75.21      0.79 o 
   2   3   1     1056.43     1146.16      9.49 o 
   3   3   1      908.18      912.59      7.98 o 
  -3   4   1       48.76       44.80      0.74 o 
  -2   4   1       54.05       56.89      0.79 o 
  -1   4   1      340.12      342.18      2.66 o 
   0   4   1      401.60      406.30      2.40 o 
   1   4   1      132.02      121.34      1.65 o 
   2   4   1      377.18      371.34      2.54 o 
   3   4   1       98.68      102.09      1.36 o 
   4   4   1      318.98      275.72      2.39 o 
  -4   5   1      289.30      297.27      2.84 o 
  -3   5   1       84.51       76.42      0.92 o 
  -2   5   1      227.52      229.15      2.10 o 
  -1   5   1      871.48      864.55      3.66 o 
   0   5   1      876.32      870.85      5.76 o 
   1   5   1      125.39      124.81      1.64 o 
   2   5   1      264.73      249.36      2.21 o 
   3   5   1      369.34      362.64      4.41 o 
   4   5   1       16.04       15.59      1.36 o 
   5   5   1       37.23       35.71      1.68 o 
  -5   6   1       31.55       29.20      2.58 o 
  -4   6   1      307.10      283.89      6.26 o 
  -3   6   1       59.34       58.70      1.35 o 
  -2   6   1      651.95      634.77      3.82 o 
  -1   6   1       70.61       68.30      1.97 o 
   0   6   1      411.59      399.91      3.46 o 
   1   6   1      113.43      113.47      3.43 o 
   2   6   1      142.54      146.44      5.79 o 
   3   6   1       99.12       91.17      3.14 o 
   4   6   1      118.92      110.18      4.65 o 
   5   6   1        9.71       10.19      2.28 o 
   6   6   1       71.85       66.04      7.88 o 
  -6   7   1      209.38      212.47      6.09 o 
  -5   7   1       36.86       34.08      3.68 o 
  -4   7   1       61.05       55.99      3.03 o 
  -3   7   1      387.46      390.73      5.15 o 
  -2   7   1       72.70       70.44      2.04 o 
  -1   7   1      166.07      165.82      2.39 o 
   0   7   1       96.23      100.80      2.21 o 
   1   7   1      216.46      219.83      2.52 o 
   2   7   1       82.13       80.96      2.26 o 
   3   7   1       63.10       68.47      1.85 o 
   4   7   1       20.56       18.05      2.16 o 
   5   7   1      130.37      134.55      3.13 o 
   6   7   1       84.07       80.70      4.49 o 
   7   7   1        2.01        1.01      3.84 o 
  -7   8   1       94.15       95.54      5.31 o 
  -6   8   1       17.27       18.75      3.34 o 
  -5   8   1       42.12       42.84      4.98 o 
  -4   8   1      169.59      169.26      3.76 o 
  -3   8   1       90.24       87.58      2.56 o 
  -2   8   1       85.28       80.38      3.14 o 
  -1   8   1       56.14       55.41      2.41 o 
   0   8   1      263.92      252.88      3.47 o 
   1   8   1       79.13       75.28      2.14 o 
   2   8   1       85.72       85.90      2.30 o 
   3   8   1       54.39       58.35      2.58 o 
   4   8   1      385.08      394.82      7.01 o 
   5   8   1       24.71       25.72      3.95 o 
   6   8   1       22.57       22.24      4.47 o 
   7   8   1       82.36       83.29      6.22 o 
  -6   9   1      101.72      109.38      5.41 o 
  -5   9   1        5.49        9.45      5.12 o 
  -4   9   1       82.17       75.61      3.20 o 
  -3   9   1      247.88      248.09      9.91 o 
  -2   9   1      160.26      153.51      6.75 o 
  -1   9   1        9.44        4.87      3.69 o 
   0   9   1      245.48      251.64      6.31 o 
   1   9   1       64.60       54.25      4.07 o 
   2   9   1       94.61      101.09      4.80 o 
   3   9   1       89.72       96.11      3.80 o 
   4   9   1        5.33        4.41      3.48 o 
   5   9   1        6.46       11.13      4.81 o 
   6   9   1        1.22        4.14      4.40 o 
  -4  10   1       59.25       64.08      5.97 o 
  -3  10   1       51.10       48.57      3.66 o 
  -2  10   1       12.77       11.24      3.24 o 
  -1  10   1       11.76       12.14      2.73 o 
   0  10   1       12.50       13.51      4.06 o 
   1  10   1       93.28       96.85      4.94 o 
   2  10   1        0.04        1.85      3.46 o 
   5  10   1       53.93       53.70      6.24 o 
  -1  11   1        8.01        8.95      3.04 o 
   0  11   1      106.78      115.53      6.76 o 
   0   1   2     2312.60     2357.88     16.62 o 
   1   1   2      391.21      395.39      2.28 o 
  -1   2   2      367.88      377.90      1.79 o 
   0   2   2      622.46      657.67      4.79 o 
   1   2   2      874.26      901.75      3.60 o 
   2   2   2     2979.04     3397.31      8.17 o 
  -2   3   2      533.15      514.11      3.26 o 
  -1   3   2       75.58       66.49      0.89 o 
   0   3   2      107.04      109.72      0.87 o 
   1   3   2      466.62      418.10      5.16 o 
   2   3   2      752.36      770.31      3.98 o 
   3   3   2      105.92      110.21      1.25 o 
  -3   4   2     1722.40     1771.35      8.61 o 
  -2   4   2      229.89      245.54      2.61 o 
  -1   4   2      918.77      911.23      4.52 o 
   0   4   2      965.80      934.47      7.97 o 
   1   4   2      809.26      839.11      3.09 o 
   2   4   2      771.86      745.40      3.16 o 
   3   4   2       33.20       32.95      0.92 o 
   4   4   2       30.22       31.38      1.28 o 
  -4   5   2       26.36       22.72      1.21 o 
  -3   5   2        5.67        6.24      0.82 o 
  -2   5   2      526.35      519.85      4.92 o 
  -1   5   2       53.07       52.49      1.26 o 
   0   5   2        1.80        2.27      0.68 o 
   1   5   2      352.56      338.61      2.32 o 
   2   5   2      736.88      697.12      2.99 o 
   3   5   2       98.19       98.62      1.44 o 
   4   5   2       11.97        8.00      1.31 o 
   5   5   2      393.26      356.94      3.71 o 
  -5   6   2       13.28       14.26      1.64 o 
  -4   6   2       23.85       19.96      1.32 o 
  -3   6   2      108.44       94.03      1.83 o 
  -2   6   2      568.06      549.22      5.13 o 
  -1   6   2      342.39      326.63      2.39 o 
   0   6   2       32.44       30.44      1.09 o 
   1   6   2     1184.44     1158.93      9.46 o 
   2   6   2       59.49       60.09      1.53 o 
   3   6   2      422.02      420.80      2.98 o 
   4   6   2      439.80      443.31      3.94 o 
   5   6   2       36.01       34.82      2.14 o 
   6   6   2       32.76       32.78      2.35 o 
  -6   7   2      142.20      153.54      5.83 o 
  -5   7   2        0.27        1.40      2.36 o 
  -4   7   2        6.71        8.67      1.87 o 
  -3   7   2      222.34      215.09      2.91 o 
  -2   7   2       61.66       59.74      1.94 o 
  -1   7   2      550.69      529.76      4.89 o 
   0   7   2      112.25      119.28      2.23 o 
   1   7   2       70.44       70.54      1.95 o 
   2   7   2      519.91      486.31      4.74 o 
   3   7   2       80.14       81.31      2.00 o 
   4   7   2       27.43       24.87      1.93 o 
   5   7   2      152.95      156.51      4.76 o 
   6   7   2       46.82       47.34      3.68 o 
   7   7   2       16.87       19.23      4.72 o 
  -7   8   2       60.51       51.53      5.20 o 
  -6   8   2        8.58       12.49      4.54 o 
  -5   8   2      254.95      235.22      6.45 o 
  -4   8   2       53.76       53.45      2.50 o 
  -3   8   2       41.62       41.21      2.93 o 
  -2   8   2       96.73      102.17      2.47 o 
  -1   8   2       41.41       43.20      2.26 o 
   0   8   2       71.06       68.10      2.42 o 
   1   8   2      175.01      176.98      3.06 o 
   2   8   2       55.04       58.28      2.20 o 
   3   8   2       26.54       26.42      2.26 o 
   4   8   2       41.18       48.46      3.99 o 
   5   8   2       75.42       82.84      5.39 o 
   6   8   2       14.66       13.10      4.17 o 
   7   8   2        7.52       11.60      4.68 o 
  -6   9   2       38.87       36.48      6.00 o 
  -5   9   2       21.45       18.13      3.43 o 
  -4   9   2        0.95        0.92      2.36 o 
  -3   9   2       26.93       27.33      2.70 o 
  -2   9   2        8.07        9.03      4.60 o 
  -1   9   2        0.79        2.16      2.69 o 
   0   9   2        2.87        2.44      2.78 o 
   1   9   2       53.02       53.66      4.90 o 
   2   9   2       18.09       18.65      3.22 o 
   3   9   2      347.14      346.16      6.67 o 
   4   9   2        9.96        9.69      3.10 o 
   5   9   2       32.88       30.20      5.73 o 
   6   9   2       62.08       58.99      4.45 o 
  -4  10   2       42.01       40.03      3.81 o 
  -3  10   2       20.66       22.83      3.01 o 
  -2  10   2       36.00       31.84      3.19 o 
  -1  10   2      127.27      128.16      5.25 o 
   0  10   2       11.09        6.61      3.90 o 
   1  10   2       84.77       80.59      5.23 o 
   2  10   2       66.82       66.75      4.75 o 
   3  10   2       73.22       70.49      4.91 o 
  -1  11   2       20.19       14.06      5.68 o 
   0  11   2       51.36       56.77      6.07 o 
   1  11   2       31.49       27.59      3.82 o 
   0   1   3      208.67      202.62      1.04 o 
   1   1   3     1771.76     1943.33     14.81 o 
  -1   2   3     1348.77     1411.32      7.79 o 
   0   2   3      364.98      375.63      3.75 o 
   1   2   3     2247.61     2472.79     14.03 o 
   2   2   3      149.65      134.14      1.37 o 
  -2   3   3     1144.72     1220.38     10.49 o 
  -1   3   3     1137.18     1131.80     12.72 o 
   0   3   3     1523.66     1572.05     19.76 o 
   1   3   3        0.20        4.23      0.56 o 
   2   3   3      361.64      383.96      4.04 o 
   3   3   3      467.82      467.48      2.11 o 
  -3   4   3      300.89      304.28      2.41 o 
  -2   4   3        0.23        2.34      0.57 o 
  -1   4   3      345.94      350.53      3.07 o 
   0   4   3      128.00      131.44      2.18 o 
   1   4   3      270.99      264.99      2.35 o 
   2   4   3      617.27      608.95      2.51 o 
   3   4   3      946.42      967.90      6.05 o 
   4   4   3      698.18      656.89      3.99 o 
  -4   5   3      618.69      621.99      5.79 o 
  -3   5   3      158.26      150.03      2.48 o 
  -2   5   3       12.39       13.39      0.90 o 
  -1   5   3      654.58      648.74      6.82 o 
   0   5   3      336.08      325.55      2.35 o 
   1   5   3      262.15      261.17      1.93 o 
   2   5   3      394.65      386.86      2.47 o 
   3   5   3      702.35      695.87      6.43 o 
   4   5   3      232.53      233.11      2.45 o 
   5   5   3      140.11      137.96      1.97 o 
  -5   6   3       77.92       76.06      2.37 o 
  -4   6   3      439.38      420.78      2.82 o 
  -3   6   3       98.81       94.79      1.69 o 
  -2   6   3      220.68      226.12      2.90 o 
  -1   6   3       25.92       24.57      1.26 o 
   0   6   3       98.71       95.87      1.56 o 
   1   6   3       20.42       21.56      1.28 o 
   2   6   3      184.21      186.99      2.17 o 
   3   6   3      162.01      155.21      3.18 o 
   4   6   3       99.91       95.99      2.35 o 
   5   6   3       21.94       21.91      1.78 o 
   6   6   3       48.68       46.80      3.59 o 
  -6   7   3      176.01      179.28      6.37 o 
  -5   7   3       15.34       13.53      2.37 o 
  -4   7   3      104.65      102.51      2.26 o 
  -3   7   3      154.54      145.94      6.44 o 
  -2   7   3       39.05       39.17      2.14 o 
  -1   7   3       60.19       57.57      2.28 o 
   0   7   3       11.03       10.13      1.46 o 
   1   7   3       20.78       20.37      2.23 o 
   2   7   3      205.85      199.22      2.47 o 
   3   7   3      162.21      165.87      2.32 o 
   4   7   3      189.39      194.24      3.30 o 
   5   7   3      164.22      171.95      7.30 o 
   6   7   3      161.33      167.87      5.87 o 
   7   7   3       13.51       16.51      4.45 o 
  -7   8   3       79.12       76.63      5.81 o 
  -6   8   3       11.17        7.82      4.20 o 
  -5   8   3       21.69       31.26      3.89 o 
  -4   8   3       92.59       96.86      5.64 o 
  -3   8   3       24.69       31.22      2.60 o 
  -2   8   3       16.55       15.24      1.90 o 
  -1   8   3       27.00       25.77      1.95 o 
   0   8   3      140.92      136.77      2.76 o 
   1   8   3       59.81       60.07      2.72 o 
   2   8   3      173.49      179.25      3.54 o 
   3   8   3       50.65       49.55      2.62 o 
   4   8   3      376.20      402.65      7.03 o 
   5   8   3      112.54      123.05      5.00 o 
   6   8   3       23.68       21.65      4.17 o 
   7   8   3      107.87      116.96      5.88 o 
  -6   9   3       39.99       45.27      5.43 o 
  -5   9   3        3.09        8.63      5.29 o 
  -4   9   3       43.81       42.28      2.94 o 
  -3   9   3       52.79       54.66      4.37 o 
  -2   9   3      139.55      135.90      6.97 o 
  -1   9   3       46.51       52.26      4.39 o 
   0   9   3      123.25      122.51      4.80 o 
   1   9   3      101.70      100.47      4.84 o 
   2   9   3       22.43       23.24      4.16 o 
   3   9   3        1.26        1.65      2.74 o 
   4   9   3       13.75       15.22      3.87 o 
   5   9   3        3.95        4.18      4.50 o 
   6   9   3        7.63        6.11      4.96 o 
  -4  10   3       67.07       63.46      6.47 o 
  -3  10   3       47.21       44.44      3.58 o 
  -2  10   3       58.80       59.28      3.46 o 
  -1  10   3       77.74       80.05      3.85 o 
   0  10   3       16.03       15.83      3.20 o 
   1  10   3       88.06       87.80      4.83 o 
   2  10   3       54.35       57.30      5.01 o 
   3  10   3       13.53       18.98      4.94 o 
  -1  11   3       41.35       41.53      5.37 o 
   0  11   3       38.18       37.69      5.83 o 
   0   1   4      334.97      339.92      3.55 o 
   1   1   4      825.44      872.46      6.05 o 
  -1   2   4      976.20     1030.90      4.81 o 
   0   2   4      887.07      923.23      2.94 o 
   1   2   4      928.03      939.05      4.16 o 
   2   2   4      348.72      404.89      3.03 o 
  -2   3   4      223.75      240.79      1.46 o 
  -1   3   4      466.60      471.46      2.59 o 
   0   3   4     1290.79     1266.37      4.61 o 
   1   3   4      135.28      147.52      1.52 o 
   2   3   4      637.39      615.24      2.10 o 
   3   3   4       65.79       56.80      1.28 o 
  -3   4   4      106.07      104.74      1.26 o 
  -2   4   4     1150.96     1114.89      8.10 o 
  -1   4   4      163.72      169.83      1.86 o 
   0   4   4      154.12      150.67      1.39 o 
   1   4   4     1285.57     1320.15      6.50 o 
   2   4   4        7.48        8.98      0.91 o 
   3   4   4       26.17       25.85      0.94 o 
   4   4   4      143.65      150.05      2.58 o 
  -4   5   4       90.70       97.68      2.08 o 
  -3   5   4      582.03      578.18      5.07 o 
  -2   5   4       17.09       19.31      1.04 o 
  -1   5   4       84.04       77.33      1.38 o 
   0   5   4      192.28      194.11      2.10 o 
   1   5   4      267.87      262.33      1.62 o 
   2   5   4      112.51      111.51      1.88 o 
   3   5   4       16.88       18.12      1.23 o 
   4   5   4      353.73      357.30      4.00 o 
   5   5   4       24.59       21.21      2.28 o 
  -5   6   4      157.76      161.70      3.37 o 
  -4   6   4       51.22       50.86      1.55 o 
  -3   6   4       37.60       37.05      1.55 o 
  -2   6   4      206.07      206.42      2.35 o 
  -1   6   4      496.60      486.70      4.03 o 
   0   6   4      127.39      123.62      1.77 o 
   1   6   4       95.67       92.81      3.05 o 
   2   6   4      223.53      205.45      2.63 o 
   3   6   4       39.37       36.30      1.66 o 
   4   6   4       10.88        8.78      1.39 o 
   5   6   4      122.58      127.97      2.63 o 
   6   6   4      104.56      101.28      2.71 o 
  -6   7   4       82.48       84.07      5.04 o 
  -5   7   4      197.46      195.20      5.94 o 
  -4   7   4       86.98       88.62      2.57 o 
  -3   7   4      124.95      116.82      3.23 o 
  -2   7   4      213.71      220.07      3.38 o 
  -1   7   4       80.25       72.91      2.64 o 
   0   7   4      178.73      172.52      2.41 o 
   1   7   4      472.46      470.17      3.53 o 
   2   7   4       36.21       35.20      1.66 o 
   3   7   4      137.17      142.10      2.37 o 
   4   7   4      145.65      154.64      3.00 o 
   5   7   4      108.71      111.75      3.33 o 
   6   7   4       68.51       60.16      3.72 o 
   7   7   4       10.45       12.97      4.84 o 
  -7   8   4       35.07       36.48      4.90 o 
  -6   8   4       30.05       28.80      4.28 o 
  -5   8   4       20.06       16.30      4.49 o 
  -4   8   4      346.05      357.93      4.78 o 
  -3   8   4      217.16      208.14      3.41 o 
  -2   8   4       51.10       52.08      2.68 o 
  -1   8   4      563.70      574.07      4.70 o 
   0   8   4       20.20       21.42      2.17 o 
   1   8   4       74.40       77.79      4.94 o 
   2   8   4      166.94      162.35      4.05 o 
   3   8   4       35.27       39.27      3.36 o 
   4   8   4       13.99       16.66      3.69 o 
   5   8   4       43.28       37.63      3.33 o 
   6   8   4       54.80       48.94      3.93 o 
   7   8   4       43.77       41.80      4.39 o 
  -6   9   4        1.20        6.62      4.24 o 
  -5   9   4      134.29      143.70      5.69 o 
  -4   9   4       79.85       80.01      5.88 o 
  -3   9   4       19.27       18.22      2.76 o 
  -2   9   4      121.56      125.68      5.98 o 
  -1   9   4      115.87      108.93      5.10 o 
   0   9   4        6.32        6.42      3.70 o 
   1   9   4        1.82        1.60      2.90 o 
   2   9   4      100.40       96.90      5.20 o 
   3   9   4       33.50       32.16      3.47 o 
   5   9   4      204.69      203.53      5.97 o 
   6   9   4       45.36       42.41      5.98 o 
  -4  10   4       14.76       16.62      2.97 o 
  -3  10   4       49.11       41.23      3.17 o 
  -2  10   4       90.17       90.71      3.73 o 
  -1  10   4       36.25       28.68      4.35 o 
   0  10   4       41.32       46.95      4.43 o 
   1  10   4      128.83      128.16      5.15 o 
   2  10   4       53.15       55.84      4.93 o 
   3  10   4       80.21       79.34      5.74 o 
   0   1   5      765.11      782.79      7.01 o 
   1   1   5     3295.71     3612.35     19.50 o 
  -1   2   5     1193.20     1210.11      7.34 o 
   0   2   5      185.07      193.16      2.04 o 
   1   2   5     1868.46     1950.75      7.22 o 
   2   2   5      989.57     1058.80      6.66 o 
  -2   3   5       34.09       33.02      0.79 o 
  -1   3   5      363.90      348.14      4.18 o 
   0   3   5      105.71      106.52      1.22 o 
   1   3   5      247.01      254.26      1.86 o 
   2   3   5      382.34      362.39      2.24 o 
   3   3   5      592.96      596.72      7.34 o 
  -3   4   5       15.63       21.92      1.82 o 
  -2   4   5      507.40      495.73      2.94 o 
  -1   4   5      124.58      119.51      1.20 o 
   0   4   5     1072.21     1091.51      2.94 o 
   1   4   5      144.48      141.77      1.46 o 
   2   4   5       85.89       80.84      1.48 o 
   3   4   5      301.31      284.11      1.95 o 
   4   4   5      232.51      217.39      2.10 o 
  -4   5   5       73.98       77.54      1.47 o 
  -3   5   5       73.80       74.95      1.40 o 
  -2   5   5      405.08      386.91      4.00 o 
  -1   5   5      981.39      978.02      5.03 o 
   0   5   5      470.00      468.50      4.53 o 
   1   5   5      255.79      247.19      1.92 o 
   2   5   5      566.99      549.91      5.56 o 
   3   5   5        4.53        6.18      0.96 o 
   4   5   5       16.42       16.86      1.42 o 
   5   5   5       38.39       38.18      1.77 o 
  -5   6   5      124.62      124.16      2.69 o 
  -4   6   5       79.61       79.29      1.53 o 
  -3   6   5      104.82       97.57      2.31 o 
  -2   6   5      511.38      484.58      3.29 o 
  -1   6   5      201.16      195.88      2.01 o 
   0   6   5      452.16      441.48      3.95 o 
   1   6   5      136.41      122.97      1.75 o 
   2   6   5       70.17       63.62      1.34 o 
   3   6   5      135.73      128.64      1.82 o 
   4   6   5      103.16      107.70      3.48 o 
   5   6   5        9.64       12.34      1.58 o 
   6   6   5       29.45       27.97      2.17 o 
  -6   7   5      200.85      198.79      6.06 o 
  -5   7   5       48.14       48.37      3.81 o 
  -4   7   5      179.39      171.16      3.01 o 
  -3   7   5      236.47      235.24      2.68 o 
  -2   7   5       49.15       41.95      2.41 o 
  -1   7   5      149.81      143.01      2.23 o 
   0   7   5      284.55      273.37      2.90 o 
   1   7   5      190.63      193.36      3.00 o 
   2   7   5       10.50       13.10      2.13 o 
   3   7   5       63.97       63.27      2.22 o 
   4   7   5       15.80       15.07      2.00 o 
   5   7   5        9.65       13.13      3.70 o 
   6   7   5      105.48       95.21      4.21 o 
   7   7   5       45.89       41.60      5.06 o 
  -7   8   5      108.97      106.44      6.23 o 
  -6   8   5       98.98       90.68      5.46 o 
  -5   8   5        1.90        1.31      3.20 o 
  -4   8   5       19.77       21.85      2.85 o 
  -3   8   5      112.49      108.66      8.29 o 
  -2   8   5      101.06      106.27      5.05 o 
  -1   8   5       41.11       46.57      2.98 o 
   0   8   5      291.31      283.32      3.19 o 
   1   8   5       14.73       11.54      1.86 o 
   2   8   5       98.79      102.82      4.10 o 
   3   8   5      102.16      101.00      3.75 o 
   5   8   5       37.38       41.32      4.56 o 
   6   8   5       11.46       12.52      3.74 o 
   7   8   5       74.56       76.27      5.49 o 
  -6   9   5       83.90       84.91      5.68 o 
  -5   9   5       14.06       15.27      4.04 o 
  -4   9   5       84.48       83.63      7.61 o 
  -3   9   5      196.17      196.51      7.38 o 
  -2   9   5       97.45       98.71      4.40 o 
  -1   9   5        2.36        4.65      2.85 o 
   0   9   5      142.69      139.19      4.75 o 
   1   9   5      149.22      140.58      5.22 o 
   2   9   5       48.18       48.53      4.22 o 
   3   9   5      124.46      133.37      5.53 o 
   6   9   5        0.17        2.17      4.71 o 
  -4  10   5       45.41       41.55      3.41 o 
  -3  10   5       51.11       52.45      7.27 o 
  -2  10   5       63.57       62.75      3.82 o 
  -1  10   5        3.75        1.04      4.12 o 
   0  10   5       33.77       32.96      4.54 o 
   1  10   5       45.88       45.09      5.08 o 
   2  10   5       17.92       21.14      4.46 o 
   3  10   5       73.79       77.39      5.82 o 
   0   1   6     3721.97     4086.25     32.67 o 
   1   1   6      316.60      324.40      1.17 o 
  -1   2   6      521.80      556.51      3.25 o 
   0   2   6     1377.35     1437.79     12.18 o 
   1   2   6      176.92      178.37      2.06 o 
   2   2   6     1255.98     1313.19      5.44 o 
  -2   3   6      649.07      667.39      4.35 o 
  -1   3   6      138.12      138.94      1.15 o 
   0   3   6      142.34      163.82      1.62 o 
   1   3   6      848.85      870.79      3.15 o 
   2   3   6      788.70      811.92      3.40 o 
   3   3   6      528.22      523.27      4.07 o 
  -3   4   6      808.22      810.67      5.78 o 
  -2   4   6      103.28      107.09      1.58 o 
  -1   4   6      222.45      226.74      2.49 o 
   0   4   6      253.56      237.53      2.71 o 
   1   4   6       18.63       18.63      1.05 o 
   2   4   6      318.86      311.58      2.68 o 
   3   4   6      341.08      330.09      2.45 o 
   4   4   6       13.24       14.68      0.99 o 
  -4   5   6       62.59       63.10      2.33 o 
  -3   5   6       25.66       22.19      1.34 o 
  -2   5   6       56.83       57.92      1.41 o 
  -1   5   6        8.31       10.85      1.20 o 
   0   5   6      105.84      108.60      1.41 o 
   1   5   6       12.57       13.09      0.98 o 
   2   5   6      539.16      520.31      2.44 o 
   3   5   6      136.13      131.31      1.58 o 
   4   5   6       68.86       74.91      1.94 o 
   5   5   6      582.16      566.61      4.66 o 
  -5   6   6       32.96       33.25      2.00 o 
  -4   6   6      124.08      120.41      2.83 o 
  -3   6   6       29.40       30.65      2.45 o 
  -2   6   6      328.10      311.66      3.52 o 
  -1   6   6       96.34       88.38      1.43 o 
   0   6   6       61.93       56.41      1.31 o 
   1   6   6      642.71      638.73      5.08 o 
   2   6   6       23.85       19.58      1.27 o 
   3   6   6      504.45      502.83      5.17 o 
   4   6   6      578.74      576.36      7.89 o 
   5   6   6       45.44       44.70      2.50 o 
   6   6   6      380.17      367.18      5.26 o 
  -6   7   6       24.42       23.18      4.29 o 
  -5   7   6      119.95      123.46     11.38 o 
  -4   7   6       30.20       32.15      1.99 o 
  -3   7   6      141.97      141.10      2.63 o 
  -2   7   6       25.15       21.96      2.27 o 
  -1   7   6      215.71      201.30      2.58 o 
   0   7   6       92.99       86.39      1.90 o 
   1   7   6       90.72       90.02      1.84 o 
   2   7   6      374.28      364.16      6.48 o 
   3   7   6       93.12       94.95      2.49 o 
   4   7   6       27.60       29.34      3.07 o 
   5   7   6      453.71      493.97      7.65 o 
   6   7   6      102.19      108.32      4.69 o 
   7   7   6        2.88        3.82      4.07 o 
  -7   8   6       21.98       19.24      5.03 o 
  -6   8   6        8.36        6.80      4.61 o 
  -5   8   6      158.92      172.29      6.22 o 
  -4   8   6       27.47       27.10      2.70 o 
  -3   8   6       40.65       46.64      3.32 o 
  -2   8   6       89.29       80.50      3.26 o 
  -1   8   6        3.11        2.95      1.73 o 
   0   8   6        8.44        9.52      2.12 o 
   1   8   6       63.50       56.54      3.20 o 
   2   8   6       89.68       91.61      2.81 o 
   3   8   6       11.47       14.43      3.22 o 
   5   8   6       55.69       54.66      4.26 o 
   6   8   6       34.62       28.95      4.77 o 
   7   8   6       47.36       48.48      3.69 o 
  -6   9   6       46.80       51.41      6.12 o 
  -5   9   6       27.95       23.29      5.47 o 
  -4   9   6       27.86       30.24      3.48 o 
  -3   9   6       45.38       50.47      3.32 o 
  -2   9   6       31.23       34.69      4.74 o 
  -1   9   6       20.08       16.91      3.25 o 
   0   9   6       39.94       39.19      4.22 o 
   1   9   6       58.60       54.63      3.95 o 
   2   9   6       65.55       59.71      4.25 o 
   3   9   6      175.41      164.13      5.06 o 
  -4  10   6       26.39       22.39      3.50 o 
  -3  10   6        4.69        2.82      2.59 o 
  -2  10   6        6.92       16.59      5.22 o 
  -1  10   6      188.39      188.21      6.25 o 
   0  10   6        3.50        7.47      4.11 o 
   1  10   6       64.19       63.26      4.83 o 
   2  10   6       64.89       64.71      5.91 o 
   3  10   6        8.88        6.48      4.40 o 
   0   1   7      169.65      152.94      2.83 o 
   1   1   7      297.65      327.83      1.36 o 
  -1   2   7      186.27      198.11      1.05 o 
   0   2   7      328.43      342.10      2.66 o 
   1   2   7      228.85      226.44      1.19 o 
   2   2   7     1055.05     1068.75      2.31 o 
  -2   3   7       24.52       20.00      0.95 o 
  -1   3   7     1058.27     1096.17      8.20 o 
   0   3   7     1442.76     1530.58     12.12 o 
   1   3   7      112.63      127.83      1.34 o 
   2   3   7        1.77        2.85      0.70 o 
   3   3   7      333.87      335.25      3.43 o 
  -3   4   7     1078.78     1039.21      5.90 o 
  -2   4   7      159.85      150.22      1.60 o 
  -1   4   7       96.86       94.22      1.18 o 
   0   4   7      144.35      143.90      2.28 o 
   1   4   7      110.79      103.41      1.39 o 
   2   4   7      399.15      392.65      2.01 o 
   3   4   7     1456.63     1460.45      9.01 o 
   4   4   7      226.48      214.45      2.69 o 
  -4   5   7      382.22      364.33      5.17 o 
  -3   5   7       35.33       36.92      1.67 o 
  -2   5   7        5.78        4.91      1.01 o 
  -1   5   7      682.64      672.49      3.15 o 
   0   5   7      437.15      428.58      2.53 o 
   1   5   7      342.48      333.11      2.32 o 
   2   5   7      747.05      748.47      3.31 o 
   3   5   7      311.17      302.54      2.83 o 
   4   5   7      334.09      321.26      4.36 o 
   5   5   7       30.13       31.95      1.74 o 
  -5   6   7      126.88      126.24      2.31 o 
  -4   6   7      249.05      245.86      3.57 o 
  -3   6   7      158.79      152.28      3.08 o 
  -2   6   7      110.53      114.17      2.01 o 
  -1   6   7      113.08      105.49      1.61 o 
   0   6   7      358.87      349.94      2.31 o 
   1   6   7      213.11      200.84      1.94 o 
   2   6   7       31.90       29.29      1.41 o 
   3   6   7      175.99      179.96      2.01 o 
   4   6   7        4.59        3.79      1.43 o 
   5   6   7      105.43      104.88      2.34 o 
   6   6   7       18.87       19.75      4.19 o 
  -6   7   7      112.18      119.05      5.11 o 
  -5   7   7       21.11       18.37      3.56 o 
  -4   7   7      149.72      145.18      4.54 o 
  -3   7   7       60.28       59.50      2.46 o 
  -2   7   7       43.23       40.18      3.97 o 
  -1   7   7       17.51       16.53      1.87 o 
   0   7   7       30.97       31.17      1.60 o 
   1   7   7       32.54       35.41      1.79 o 
   2   7   7       88.82       88.00      2.11 o 
   3   7   7      156.46      164.47      4.78 o 
   4   7   7      262.44      257.11      8.67 o 
   5   7   7       36.74       33.22      4.09 o 
   6   7   7      123.36      129.13      4.63 o 
   7   7   7       14.07       15.11      4.29 o 
  -7   8   7       76.91       82.12      6.06 o 
  -6   8   7        5.90        6.52      4.16 o 
  -5   8   7       36.63       33.66      4.00 o 
  -4   8   7        4.41        5.44      2.30 o 
  -3   8   7       80.60       82.82      3.99 o 
  -2   8   7       26.35       25.42      3.72 o 
  -1   8   7       35.01       35.46      2.74 o 
   0   8   7      167.76      164.15      2.89 o 
   1   8   7       76.13       70.96      2.86 o 
   2   8   7      321.79      315.80     15.33 o 
   3   8   7       83.06       86.80      4.38 o 
   6   8   7        7.00        4.19      3.27 o 
   7   8   7       49.16       56.91      5.92 o 
  -5   9   7       26.12       24.48      5.05 o 
  -4   9   7       20.14       21.66      3.40 o 
  -3   9   7       61.77       69.28      3.93 o 
  -2   9   7       34.25       31.70      3.73 o 
  -1   9   7       87.22       80.75      4.87 o 
   0   9   7       46.07       36.96      3.93 o 
   1   9   7      260.11      261.95      6.33 o 
   2   9   7       32.70       38.80      4.59 o 
   3   9   7        8.28        9.77      3.59 o 
  -4  10   7       19.69       13.16      5.19 o 
  -3  10   7       20.38       22.50      3.07 o 
  -2  10   7       40.57       42.83      3.76 o 
  -1  10   7       42.40       36.95      5.39 o 
   0  10   7       13.51       13.95      4.46 o 
   1  10   7        7.58        6.02      3.81 o 
   2  10   7       62.75       54.62      4.96 o 
   3  10   7       21.32       20.87      4.70 o 
   0   0   8      227.86      217.36      2.75 o 
   0   1   8      100.65       95.90      0.99 o 
   1   1   8      452.83      442.64      2.73 o 
  -1   2   8      224.88      246.39      2.39 o 
   0   2   8      356.31      379.63      1.77 o 
   1   2   8      299.94      287.60      1.39 o 
   2   2   8        5.71        6.63      0.85 o 
  -2   3   8      213.89      219.19      2.20 o 
  -1   3   8      394.19      403.85      1.86 o 
   0   3   8      791.12      767.88      5.61 o 
   1   3   8       18.96       19.52      0.88 o 
   2   3   8      484.08      458.26      4.56 o 
   3   3   8      544.22      538.23      3.65 o 
  -3   4   8      208.54      191.91      2.73 o 
  -2   4   8     1205.60     1190.94      7.17 o 
  -1   4   8      242.87      252.20      2.82 o 
   0   4   8       46.46       47.19      1.14 o 
   1   4   8     1630.86     1636.14      5.31 o 
   2   4   8      111.75      117.15      1.31 o 
   3   4   8       40.22       41.89      0.96 o 
   4   4   8      186.96      176.67      1.77 o 
  -4   5   8       91.22       91.54      2.23 o 
  -3   5   8      749.43      713.85      7.97 o 
  -2   5   8       18.88       18.89      1.45 o 
  -1   5   8      566.90      573.02      5.13 o 
   0   5   8      360.18      353.95      2.30 o 
   1   5   8      330.72      323.86      2.40 o 
   2   5   8      179.77      172.59      2.38 o 
   3   5   8       28.75       29.66      1.15 o 
   4   5   8      317.97      316.71      2.72 o 
   5   5   8       19.08       20.48      1.64 o 
  -5   6   8       15.67       17.74      1.89 o 
  -4   6   8       53.92       52.20      1.94 o 
  -3   6   8       68.47       67.30      1.91 o 
  -2   6   8      273.97      270.46      2.90 o 
  -1   6   8      113.34      110.90      1.79 o 
   0   6   8      136.63      125.21      1.71 o 
   1   6   8       86.03       80.29      1.58 o 
   2   6   8      308.27      296.69      2.88 o 
   3   6   8       31.87       32.86      1.84 o 
   4   6   8       47.84       47.63      1.84 o 
   5   6   8       55.63       54.60      1.95 o 
   6   6   8       83.01       88.47      3.76 o 
  -6   7   8       24.83       21.71      4.08 o 
  -5   7   8      301.69      310.56      6.73 o 
  -4   7   8       83.59       86.06      3.12 o 
  -3   7   8       46.63       45.20      2.42 o 
  -2   7   8      346.08      330.34      6.90 o 
  -1   7   8        1.75        3.21      1.51 o 
   0   7   8      227.73      226.14      2.48 o 
   1   7   8      313.41      307.84      2.80 o 
   2   7   8        3.84        6.71      1.69 o 
   3   7   8       39.54       34.12      1.96 o 
   4   7   8      125.93      116.99      5.06 o 
   6   7   8       20.33       23.71      3.69 o 
   7   7   8       15.83       18.46      4.80 o 
  -7   8   8       22.44       26.56      5.27 o 
  -6   8   8      114.75      120.36      5.66 o 
  -5   8   8        1.01        7.26      3.61 o 
  -4   8   8      259.31      253.57      4.20 o 
  -3   8   8       80.13       80.94      4.56 o 
  -2   8   8        9.15        8.86      3.71 o 
  -1   8   8      338.23      347.89      4.86 o 
   0   8   8       13.74       14.31      1.99 o 
   1   8   8       11.07       10.62      2.02 o 
   2   8   8      108.06      104.87      4.55 o 
   3   8   8       93.41       91.95      4.00 o 
  -5   9   8       67.94       72.53      5.81 o 
  -4   9   8       60.11       60.88      3.42 o 
  -3   9   8       21.76       26.57      6.90 o 
  -2   9   8       75.77       72.51      4.92 o 
  -1   9   8       26.88       28.28      3.78 o 
   0   9   8       19.89       18.88      4.13 o 
   1   9   8        3.45        5.60      3.07 o 
   2   9   8      132.25      143.62      5.20 o 
   3   9   8        4.01        7.10      3.28 o 
  -4  10   8        9.33       11.46      5.12 o 
  -3  10   8       66.68       65.97     10.32 o 
  -2  10   8       30.65       31.28      3.01 o 
  -1  10   8       12.69       11.02      3.50 o 
   0  10   8       27.61       23.79      4.30 o 
   1  10   8       90.68       85.02      5.75 o 
   2  10   8       15.93       16.83      4.37 o 
   3  10   8       96.05       96.10      5.77 o 
   0   1   9      625.62      670.83      6.05 o 
   1   1   9     1495.33     1605.31      7.05 o 
  -1   2   9     1437.58     1494.39      3.95 o 
   0   2   9      572.47      590.97      6.71 o 
   1   2   9      872.70      940.55      5.33 o 
   2   2   9     1321.35     1395.04      4.35 o 
  -2   3   9        3.62        4.75      0.83 o 
  -1   3   9      410.09      413.02      2.74 o 
   0   3   9      184.35      186.15      1.48 o 
   1   3   9      662.39      698.13      4.74 o 
   2   3   9      296.53      283.43      3.22 o 
   3   3   9      415.70      415.54      5.27 o 
  -3   4   9      120.96      119.96      1.95 o 
  -2   4   9      490.67      486.20      4.39 o 
  -1   4   9      226.30      221.33      1.95 o 
   0   4   9      195.48      193.42      1.94 o 
   1   4   9       18.12       21.73      1.06 o 
   2   4   9      196.71      198.42      1.93 o 
   3   4   9      527.57      529.93      4.61 o 
   4   4   9       18.19       17.52      1.04 o 
  -4   5   9      273.28      273.23      3.86 o 
  -3   5   9      110.88      113.05      2.12 o 
  -2   5   9      181.41      172.42      2.30 o 
  -1   5   9      293.49      301.62      3.62 o 
   0   5   9       61.05       61.88      1.33 o 
   1   5   9        5.95        8.95      1.11 o 
   2   5   9      471.66      471.73      2.81 o 
   3   5   9       20.87       22.28      1.37 o 
   4   5   9      145.45      147.88      3.15 o 
   5   5   9       52.85       51.67      1.86 o 
  -5   6   9      321.07      335.68      4.06 o 
  -4   6   9       98.49       97.51      1.92 o 
  -3   6   9      168.39      169.30      2.47 o 
  -2   6   9      213.00      200.65      2.89 o 
  -1   6   9       72.74       69.65      1.63 o 
   0   6   9       40.41       39.99      1.32 o 
   1   6   9       16.32       17.40      1.42 o 
   2   6   9       24.21       24.17      1.84 o 
   3   6   9      215.29      204.68      2.42 o 
   4   6   9      121.52      122.01      3.15 o 
   5   6   9       12.07       12.17      2.01 o 
   6   6   9       70.63       70.93      4.48 o 
  -6   7   9      131.74      138.27      5.61 o 
  -5   7   9       46.45       48.26      3.82 o 
  -4   7   9      194.47      190.67      5.60 o 
  -3   7   9       95.35       91.00      2.80 o 
  -2   7   9        0.91        3.51      1.69 o 
  -1   7   9       84.93       82.11      2.26 o 
   0   7   9       41.04       38.48      1.82 o 
   1   7   9      124.37      123.77      2.96 o 
   2   7   9        4.27        5.04      1.36 o 
   3   7   9       84.72       81.92      2.16 o 
   4   7   9      107.98      105.23      5.47 o 
   7   7   9      133.48      131.94      5.30 o 
  -7   8   9      121.90      128.09      5.16 o 
  -6   8   9       52.45       61.17      5.62 o 
  -5   8   9       66.47       54.81      4.50 o 
  -4   8   9       16.43       15.65      2.60 o 
  -3   8   9       71.26       64.64      3.52 o 
  -2   8   9       47.20       43.14      4.46 o 
  -1   8   9       27.98       30.61      3.26 o 
   0   8   9      113.57      114.39      6.03 o 
   1   8   9       12.86        9.70      2.00 o 
   2   8   9        9.30       12.28      2.69 o 
   3   8   9       88.55       99.90      4.53 o 
  -5   9   9       10.80       15.84      4.60 o 
  -4   9   9       98.92      101.89      8.41 o 
  -3   9   9       90.17       90.61      4.94 o 
  -2   9   9       51.05       54.99      5.45 o 
  -1   9   9       63.19       63.35      4.14 o 
   0   9   9       58.31       58.22      4.21 o 
   1   9   9      100.89       91.82      5.15 o 
   2   9   9       26.50       21.14      3.76 o 
   3   9   9       19.72       20.44      4.07 o 
  -3  10   9       77.38       73.54      3.89 o 
  -2  10   9       80.37       78.82      6.61 o 
  -1  10   9       19.20       17.28      4.02 o 
   0  10   9       64.65       57.85      5.17 o 
   1  10   9       35.51       35.93      5.34 o 
   2  10   9       77.86       69.87      5.34 o 
   3  10   9       30.30       26.19      4.45 o 
   0   1  10     1838.81     2028.37     11.27 o 
   1   1  10      441.38      457.60      1.76 o 
  -1   2  10      101.61      107.79      1.13 o 
   0   2  10      336.78      333.71      2.90 o 
   1   2  10       51.27       52.37      1.55 o 
   2   2  10      315.37      320.19      2.66 o 
  -2   3  10      610.53      578.54      2.58 o 
  -1   3  10      307.63      315.31      1.64 o 
   0   3  10        9.89       11.24      0.76 o 
   1   3  10     1037.50     1052.51      4.64 o 
   2   3  10       44.11       42.90      0.96 o 
   3   3  10      643.84      627.28      7.52 o 
  -3   4  10      197.94      200.33      2.83 o 
  -2   4  10      143.32      145.74      2.05 o 
  -1   4  10      163.29      148.64      1.78 o 
   0   4  10      159.57      161.68      3.04 o 
   1   4  10       23.90       25.79      1.11 o 
   2   4  10      214.16      206.77      2.18 o 
   3   4  10      326.33      310.80      3.59 o 
   4   4  10       22.79       23.95      1.18 o 
  -4   5  10      130.77      137.39      2.44 o 
  -3   5  10       88.10       75.62      2.28 o 
  -2   5  10      185.02      179.32      5.04 o 
  -1   5  10       35.73       35.19      1.39 o 
   0   5  10       19.86       23.01      1.35 o 
   1   5  10       12.30       14.09      1.62 o 
   2   5  10      351.13      344.37      3.07 o 
   3   5  10       39.64       43.24      1.73 o 
   4   5  10       66.92       67.20      2.35 o 
   5   5  10      263.52      264.39      3.11 o 
  -5   6  10       18.41       18.04      1.99 o 
  -4   6  10       86.84       87.64      2.32 o 
  -3   6  10        7.30        9.74      1.68 o 
  -2   6  10      218.56      210.76      3.18 o 
  -1   6  10       19.83       17.72      1.37 o 
   0   6  10      141.81      143.91      2.27 o 
   1   6  10      304.26      310.36      4.04 o 
   2   6  10        7.07        7.66      1.38 o 
   3   6  10      194.62      198.11      2.41 o 
   4   6  10      350.19      350.49      6.45 o 
   5   6  10       18.27       15.98      3.34 o 
   6   6  10      276.97      294.37      6.23 o 
  -6   7  10        9.44       15.29      4.67 o 
  -5   7  10      118.83      126.62      5.26 o 
  -4   7  10      111.39      114.75      6.84 o 
  -3   7  10       63.92       65.07      2.61 o 
  -2   7  10        2.53        2.70      1.59 o 
  -1   7  10      349.38      350.34      8.15 o 
   0   7  10      121.35      122.78      2.55 o 
   1   7  10       28.38       28.10      1.77 o 
   2   7  10      338.18      335.70      3.05 o 
   3   7  10       78.56       78.06      2.14 o 
   4   7  10       17.39       12.63      4.82 o 
  -6   8  10        7.67       10.38      5.47 o 
  -5   8  10      112.85      131.56      6.08 o 
  -4   8  10       13.87       10.55      2.72 o 
  -3   8  10        7.54        9.78      3.79 o 
  -2   8  10      219.08      217.23      5.54 o 
  -1   8  10       66.82       57.01      5.98 o 
   0   8  10       71.42       70.29      3.06 o 
   1   8  10       82.46       82.71      5.98 o 
   2   8  10      105.34      103.91      4.46 o 
   3   8  10       39.29       46.96      4.26 o 
  -5   9  10       36.03       38.12      5.56 o 
  -4   9  10      109.91      106.68      3.91 o 
  -3   9  10        4.54        2.86      2.48 o 
  -2   9  10      163.14      178.35      6.21 o 
  -1   9  10       75.89       68.27      4.96 o 
   0   9  10       66.90       54.46      4.54 o 
   1   9  10       53.54       52.83      5.36 o 
   2   9  10       31.33       32.61      3.72 o 
   3   9  10       31.98       29.19      4.80 o 
  -3  10  10        5.74        7.83      3.24 o 
  -2  10  10        0.12        3.60      4.45 o 
  -1  10  10      168.43      173.81      5.84 o 
   0  10  10        5.75        7.22      5.19 o 
   1  10  10       10.28        9.31      4.52 o 
   2  10  10      119.61      135.63      6.20 o 
   3  10  10       13.02        9.05      4.73 o 
   0   1  11      356.53      350.86      1.37 o 
   1   1  11        3.65        3.71      0.56 o 
  -1   2  11      194.09      178.95      2.71 o 
   0   2  11      221.45      202.34      1.30 o 
   1   2  11       41.97       38.59      0.87 o 
   2   2  11      509.89      497.03      2.64 o 
  -2   3  11       46.47       43.57      1.13 o 
  -1   3  11      211.49      215.85      1.44 o 
   0   3  11      443.19      445.26      1.98 o 
   1   3  11       83.07       86.55      1.21 o 
   2   3  11       21.56       21.23      1.12 o 
   3   3  11      204.55      216.37      2.59 o 
  -3   4  11      257.64      230.72      3.09 o 
  -2   4  11       41.58       44.58      1.53 o 
  -1   4  11      394.63      389.81      4.42 o 
   0   4  11      302.01      288.65      1.85 o 
   1   4  11      305.32      293.83      2.03 o 
   2   4  11      185.79      185.17      1.55 o 
   3   4  11      262.01      247.75      2.61 o 
   4   4  11      167.00      157.35      1.95 o 
  -4   5  11       92.54       92.97      3.08 o 
  -3   5  11       45.00       45.02      1.92 o 
  -2   5  11       88.69       85.61      1.91 o 
  -1   5  11      594.11      582.74      6.08 o 
   0   5  11      632.31      615.53      3.70 o 
   1   5  11      382.11      363.04      2.76 o 
   2   5  11      249.67      236.00      2.12 o 
   3   5  11      237.54      229.49      2.71 o 
   4   5  11      124.37      114.87      2.47 o 
   5   5  11       27.49       28.82      1.97 o 
  -5   6  11      148.68      151.56      4.85 o 
  -4   6  11       79.28       80.74      2.30 o 
  -3   6  11      113.58      109.59      3.99 o 
  -2   6  11      127.16      130.19      3.09 o 
  -1   6  11      167.81      159.30      2.18 o 
   0   6  11      675.32      640.75      3.56 o 
   1   6  11      427.99      409.94      5.76 o 
   2   6  11       42.23       42.66      1.79 o 
   3   6  11       27.02       23.94      1.69 o 
   4   6  11        0.06        4.53      2.04 o 
  -6   7  11       33.96       31.96      5.28 o 
  -5   7  11        2.12        3.16      3.77 o 
  -4   7  11       41.66       41.71      3.74 o 
  -3   7  11      108.84      106.91      3.06 o 
  -2   7  11        5.90        4.83      1.95 o 
  -1   7  11       81.99       79.21      2.48 o 
   0   7  11       45.62       43.06      2.52 o 
   1   7  11      157.46      159.05      2.45 o 
   2   7  11       24.39       22.73      1.74 o 
   3   7  11       82.64       81.42      2.84 o 
  -6   8  11        5.83        6.84      3.85 o 
  -5   8  11       11.46       10.33      4.32 o 
  -4   8  11       17.71       17.74      2.85 o 
  -3   8  11      125.48      128.21      5.14 o 
  -2   8  11       60.58       58.51      4.67 o 
  -1   8  11       43.68       43.91      4.70 o 
   0   8  11      142.32      134.35      5.17 o 
   1   8  11      204.93      197.07      5.56 o 
   2   8  11      167.94      169.94      5.12 o 
   3   8  11      110.99      112.93      4.51 o 
  -5   9  11       42.71       42.96      5.42 o 
  -4   9  11       10.70       11.45      3.07 o 
  -3   9  11       20.03       21.45      4.64 o 
  -2   9  11       15.40       18.92      4.41 o 
  -1   9  11       32.35       30.49      4.03 o 
   0   9  11       75.11       77.56      4.40 o 
   1   9  11      153.19      158.46      5.73 o 
   2   9  11       72.88       74.09      4.77 o 
   3   9  11       91.24       96.41      6.06 o 
  -2  10  11       11.09       10.88      4.56 o 
  -1  10  11        8.95        7.75      3.63 o 
   0  10  11       34.08       38.80      5.37 o 
   1  10  11        5.23        5.63      4.27 o 
   2  10  11        4.53        6.08      4.42 o 
   0   0  12     1013.17     1072.60      8.01 o 
   0   1  12      372.69      363.29      1.48 o 
   1   1  12     1123.92     1162.52      5.87 o 
  -1   2  12      210.72      198.80      2.63 o 
   0   2  12       67.79       66.67      0.88 o 
   1   2  12      326.21      336.65      1.82 o 
   2   2  12       98.18       96.91      2.04 o 
  -2   3  12      456.61      440.16      5.58 o 
  -1   3  12       99.36      102.70      1.28 o 
   0   3  12      700.89      712.53      3.18 o 
   1   3  12        8.35        7.31      0.80 o 
   2   3  12      297.85      296.97      3.10 o 
   3   3  12      877.76      872.02      4.15 o 
  -3   4  12       90.32       86.08      2.42 o 
  -2   4  12      388.12      392.04      3.14 o 
  -1   4  12      122.99      123.69      1.93 o 
   0   4  12        5.41        9.50      0.82 o 
   1   4  12      635.98      650.81      2.54 o 
   2   4  12       96.62       94.61      2.10 o 
   3   4  12       17.32       14.92      1.02 o 
   4   4  12      167.64      154.48      2.29 o 
  -4   5  12      113.94      112.65      2.12 o 
  -3   5  12      198.67      191.00      3.23 o 
  -2   5  12      145.83      140.74      2.65 o 
  -1   5  12      115.02      112.60      1.79 o 
   0   5  12      150.41      149.30      1.83 o 
   1   5  12      155.89      151.39      1.83 o 
   2   5  12       13.16       13.33      1.41 o 
   3   5  12       13.57       11.76      1.46 o 
   4   5  12      311.81      304.74      4.99 o 
   5   5  12       77.32       77.69      3.45 o 
  -5   6  12       54.63       59.24      4.51 o 
  -4   6  12       12.88       12.07      2.13 o 
  -3   6  12       71.38       69.64      3.11 o 
  -2   6  12       23.48       23.67      2.08 o 
  -1   6  12        5.44        6.35      1.79 o 
   0   6  12      128.52      131.55      2.12 o 
   1   6  12       34.30       39.28      1.71 o 
   2   6  12      286.72      288.26      2.96 o 
   3   6  12       73.70       70.81      2.18 o 
   4   6  12       31.10       29.20      2.42 o 
  -5   7  12      114.49      127.45      4.88 o 
  -4   7  12        1.76        4.35      1.97 o 
  -3   7  12        4.78        3.52      2.45 o 
  -2   7  12      203.30      207.21      3.04 o 
  -1   7  12       41.53       39.00      2.32 o 
   0   7  12      318.81      331.71      3.02 o 
   1   7  12       87.52       87.26      2.80 o 
   2   7  12       48.08       48.36      2.09 o 
   3   7  12       78.11       77.69      3.84 o 
  -6   8  12       94.17       91.87      6.66 o 
  -5   8  12        3.87        4.47      3.75 o 
  -4   8  12       77.61       82.81      5.61 o 
  -3   8  12       37.54       42.84      4.73 o 
  -2   8  12       71.54       64.02      3.95 o 
  -1   8  12       89.69       83.79      4.08 o 
   0   8  12       33.17       36.34      4.73 o 
   1   8  12       43.83       42.60      3.54 o 
   2   8  12       68.93       76.70      4.98 o 
   3   8  12      161.14      155.18      4.76 o 
  -4   9  12       32.65       32.57      3.30 o 
  -3   9  12       20.29       21.26      4.46 o 
  -2   9  12       75.09       78.82      5.46 o 
  -1   9  12       28.60       22.82      3.70 o 
   0   9  12       40.14       37.80      5.15 o 
   1   9  12        7.40        4.69      3.19 o 
   2   9  12      146.42      146.18      6.06 o 
   3   9  12        8.89       10.03      3.83 o 
  -1  10  12       21.11       17.45      4.49 o 
   0  10  12       86.63       89.59      5.58 o 
   1  10  12       19.51       19.46      5.29 o 
   2  10  12        3.69        4.45      4.54 o 
   0   1  13      273.75      286.10      1.60 o 
   1   1  13      125.43      130.49      1.16 o 
  -1   2  13      706.78      714.18      4.90 o 
   0   2  13      405.38      395.85      2.25 o 
   1   2  13      218.23      233.54      2.53 o 
   2   2  13      438.24      432.78      5.40 o 
  -2   3  13      217.15      198.19      1.90 o 
  -1   3  13      129.53      126.76      1.41 o 
   0   3  13      286.31      274.55      1.68 o 
   1   3  13      224.69      219.50      1.73 o 
   2   3  13      246.09      227.91      1.97 o 
   3   3  13      262.01      259.35      2.22 o 
  -3   4  13       51.08       49.26      1.92 o 
  -2   4  13       10.73        9.93      1.21 o 
  -1   4  13      260.35      244.69      4.07 o 
   0   4  13      104.93      103.52      1.31 o 
   1   4  13       10.58       10.56      0.94 o 
   2   4  13      387.36      380.99      2.57 o 
   3   4  13       97.47       93.38      1.68 o 
   4   4  13      134.37      133.52      3.60 o 
  -4   5  13      157.82      160.16      3.70 o 
  -3   5  13      241.80      232.02      2.88 o 
  -2   5  13       56.57       55.32      2.20 o 
  -1   5  13       58.55       60.78      1.87 o 
   0   5  13       39.75       37.54      1.43 o 
   1   5  13        2.40        4.44      1.09 o 
   2   5  13      145.07      149.02      2.11 o 
   3   5  13      247.07      255.15      3.88 o 
   4   5  13       63.27       64.41      3.17 o 
   5   5  13        2.21        2.08      2.30 o 
  -4   6  13      161.37      164.73      4.34 o 
  -3   6  13      274.81      278.10      3.60 o 
  -2   6  13      190.46      189.02      3.28 o 
  -1   6  13      206.99      202.81      2.81 o 
   0   6  13      187.87      192.18      3.02 o 
   1   6  13       48.61       53.69      1.99 o 
   2   6  13       74.51       78.45      1.88 o 
   3   6  13      133.14      138.88      4.55 o 
   4   6  13       67.63       67.00      5.13 o 
  -5   7  13       68.73       76.56      5.43 o 
  -4   7  13       17.31       19.91      2.86 o 
  -3   7  13      146.64      164.48      5.51 o 
  -2   7  13       19.15       18.00      3.33 o 
  -1   7  13      115.39      110.79      3.06 o 
   0   7  13       40.83       40.34      2.14 o 
   1   7  13       35.97       33.36      1.87 o 
   2   7  13        9.27        9.30      1.86 o 
   3   7  13      142.68      143.69      4.48 o 
  -5   8  13       13.27       13.35      3.53 o 
  -4   8  13       92.02       90.68      3.67 o 
  -3   8  13      101.28       93.77      4.70 o 
  -2   8  13       20.91       22.12      3.37 o 
  -1   8  13       74.95       78.43      5.16 o 
   0   8  13       38.30       40.86      4.78 o 
   1   8  13       62.39       62.06      4.34 o 
   2   8  13        9.36       12.90      3.98 o 
   3   8  13       85.31       77.45      4.77 o 
  -4   9  13       60.99       61.31      4.00 o 
  -3   9  13       73.90       81.25      4.50 o 
  -2   9  13       75.46       79.07      5.37 o 
  -1   9  13      121.27      116.74      5.31 o 
   0   9  13       87.58       92.64      5.07 o 
   1   9  13       20.21       16.16      4.11 o 
   2   9  13       47.51       42.57      5.50 o 
   3   9  13        4.02        1.81      3.43 o 
   0   1  14      534.70      545.49      2.14 o 
   1   1  14      336.13      320.84      2.16 o 
  -1   2  14       15.11       14.13      0.88 o 
   0   2  14      112.35      101.44      1.41 o 
   1   2  14       15.38       20.06      1.19 o 
   2   2  14      336.52      316.85      2.26 o 
  -2   3  14      539.29      529.15      5.22 o 
  -1   3  14      289.83      284.23      2.22 o 
   0   3  14       10.27       10.80      0.79 o 
   1   3  14     1085.03     1062.37     11.28 o 
   2   3  14      102.69       99.33      1.54 o 
   3   3  14      115.55      109.52      1.72 o 
  -3   4  14      253.07      250.40      5.16 o 
  -2   4  14      201.69      208.10      4.80 o 
  -1   4  14      292.07      290.47      2.39 o 
   0   4  14      260.13      264.61      2.31 o 
   1   4  14       55.91       48.01      1.20 o 
   2   4  14      133.87      132.50      1.87 o 
   3   4  14        4.91        5.90      1.24 o 
   4   4  14       63.86       62.58      1.98 o 
  -4   5  14      204.64      209.54      3.35 o 
  -3   5  14        1.61        1.81      1.51 o 
  -2   5  14      665.46      679.98      4.91 o 
  -1   5  14       13.02       12.07      1.55 o 
   0   5  14        7.05        8.56      1.23 o 
   1   5  14      155.55      149.04      1.75 o 
   2   5  14      321.23      327.15      3.09 o 
   3   5  14       39.55       37.16      2.54 o 
   4   5  14        3.87        8.48      2.70 o 
  -4   6  14        2.91        5.34      1.78 o 
  -3   6  14       53.95       55.98      2.59 o 
  -2   6  14      109.04      105.15      2.48 o 
  -1   6  14        6.65        8.60      1.79 o 
   0   6  14       78.43       81.40      2.13 o 
   1   6  14      173.46      180.28      3.03 o 
   2   6  14       35.48       32.00      1.91 o 
   3   6  14       49.15       52.46      2.25 o 
  -4   7  14      135.21      142.64      8.71 o 
  -3   7  14      117.71      119.73      4.95 o 
  -2   7  14        3.42        1.36      2.81 o 
  -1   7  14      229.62      234.91      4.30 o 
   0   7  14      126.03      124.01      3.15 o 
   1   7  14       80.84       80.05      2.49 o 
   2   7  14      190.15      196.15      3.91 o 
   3   7  14       24.36       24.09      3.24 o 
  -5   8  14      103.28      103.28      5.50 o 
  -4   8  14       27.35       30.33      4.06 o 
  -3   8  14        4.60        4.36      3.19 o 
  -2   8  14      226.82      235.20      6.67 o 
  -1   8  14       37.26       33.59      3.38 o 
   0   8  14       71.31       64.26      4.70 o 
   1   8  14       82.55       89.17      5.08 o 
   2   8  14       14.13        9.51      3.07 o 
   3   8  14       16.09       19.29      3.85 o 
  -4   9  14      139.02      129.40      6.23 o 
  -3   9  14       26.37       27.91      3.12 o 
  -2   9  14       27.24       25.16      5.93 o 
  -1   9  14       69.67       63.75      4.71 o 
   0   9  14       29.54       33.43      4.58 o 
   1   9  14       15.92       14.12      4.88 o 
   2   9  14        4.80        2.33      4.06 o 
   0   1  15      712.31      723.62      3.26 o 
   1   1  15      100.81      100.43      1.37 o 
  -1   2  15      583.78      591.67      2.95 o 
   0   2  15      459.44      477.46      2.81 o 
   1   2  15      178.81      184.95      2.07 o 
   2   2  15      189.51      189.15      2.39 o 
  -2   3  15       91.19       91.92      1.67 o 
  -1   3  15       41.34       44.35      1.19 o 
   0   3  15       63.56       64.66      1.16 o 
   1   3  15       41.05       38.75      1.46 o 
   2   3  15       24.12       24.01      1.87 o 
   3   3  15       71.92       79.18      1.69 o 
  -3   4  15       29.65       27.72      1.65 o 
  -2   4  15        3.51        4.54      1.51 o 
  -1   4  15      568.13      566.98      5.55 o 
   0   4  15      301.97      291.69      3.99 o 
   1   4  15      171.14      168.88      1.98 o 
   2   4  15      280.03      284.04      2.88 o 
   3   4  15       59.21       56.84      1.64 o 
   4   4  15      262.02      276.97      4.11 o 
  -4   5  15       37.22       37.27      2.44 o 
  -3   5  15       39.67       41.87      1.94 o 
  -2   5  15      156.83      156.15      2.63 o 
  -1   5  15      103.86      108.10      3.90 o 
   0   5  15      238.37      226.75      3.48 o 
   1   5  15      217.58      208.08      4.20 o 
   2   5  15       46.80       46.20      2.18 o 
   3   5  15      218.08      213.24      5.35 o 
   4   5  15      109.61      111.34      3.86 o 
  -4   6  15      140.93      136.45      4.46 o 
  -3   6  15       68.70       62.61      3.90 o 
  -2   6  15       14.69       13.57      1.98 o 
  -1   6  15       77.05       80.03      2.46 o 
   0   6  15      126.15      121.42      2.61 o 
   1   6  15       37.11       31.39      1.94 o 
   2   6  15       18.57       15.56      1.81 o 
   3   6  15        1.65        1.22      2.42 o 
  -4   7  15        7.58       10.30      2.35 o 
  -3   7  15      132.15      134.74      5.33 o 
  -2   7  15       22.44       13.62      3.26 o 
  -1   7  15       61.40       63.80      3.98 o 
   0   7  15       42.23       36.50      3.68 o 
   1   7  15       64.80       67.74      3.25 o 
   2   7  15        9.09       14.14      3.62 o 
   3   7  15       99.36       99.77      4.93 o 
  -4   8  15       35.93       35.82      3.86 o 
  -3   8  15       39.72       37.39      5.16 o 
  -2   8  15       23.03       19.38      3.97 o 
  -1   8  15       79.22       83.93      5.06 o 
   0   8  15       48.96       45.54      5.37 o 
   1   8  15      185.88      180.44      5.50 o 
   2   8  15       25.97       31.14      5.27 o 
   3   8  15       71.50       75.08      4.05 o 
  -3   9  15       18.08       23.20      4.02 o 
  -2   9  15        0.38        6.18      3.56 o 
  -1   9  15       10.03       13.90      4.73 o 
   0   9  15       73.95       73.11      4.34 o 
   1   9  15       26.76       23.96      4.95 o 
   2   9  15       16.94       14.87      5.47 o 
   0   0  16     1023.44      955.08     15.47 o 
   0   1  16      208.25      208.22      1.58 o 
   1   1  16      997.11     1001.47      4.78 o 
  -1   2  16      245.10      231.83      2.09 o 
   0   2  16      146.45      149.88      1.98 o 
   1   2  16      162.00      160.77      2.71 o 
   2   2  16        1.55        2.99      1.16 o 
  -2   3  16       65.46       63.60      2.31 o 
  -1   3  16       30.75       26.17      1.13 o 
   0   3  16      301.31      309.89      2.88 o 
   1   3  16       65.64       58.92      1.73 o 
   2   3  16      132.54      133.86      1.89 o 
   3   3  16      335.49      340.91      2.73 o 
  -3   4  16       17.99       17.37      1.72 o 
  -2   4  16      101.64      102.43      2.25 o 
  -1   4  16       45.82       43.21      1.65 o 
   0   4  16        8.15        8.29      1.19 o 
   1   4  16      185.39      193.07      2.41 o 
   2   4  16      175.73      177.03      2.12 o 
   3   4  16        7.80        8.93      1.47 o 
   4   4  16       85.27       85.22      2.85 o 
  -4   5  16      185.30      180.13      4.90 o 
  -3   5  16       26.90       26.11      2.21 o 
  -2   5  16       67.83       65.43      2.41 o 
  -1   5  16       93.46       92.97      2.29 o 
   0   5  16        8.48        8.46      1.57 o 
   1   5  16      113.14      106.59      2.05 o 
   2   5  16       14.72       14.01      1.80 o 
   3   5  16       31.46       31.78      2.11 o 
  -4   6  16        7.84        9.07      2.80 o 
  -3   6  16       10.65       10.45      3.08 o 
  -2   6  16        0.97        4.40      2.10 o 
  -1   6  16       50.33       46.41      2.52 o 
   0   6  16       86.90       90.06      2.68 o 
   1   6  16       24.16       22.42      2.09 o 
   2   6  16      344.49      345.63      7.25 o 
   3   6  16       44.43       34.52      3.06 o 
  -4   7  16       21.13       24.11      4.50 o 
  -3   7  16       16.86       15.70      3.77 o 
  -2   7  16      335.75      350.50      6.79 o 
  -1   7  16       30.94       28.47      4.24 o 
   0   7  16      192.16      189.86      5.51 o 
   1   7  16      138.44      137.17      5.37 o 
   2   7  16        7.45        8.95      3.33 o 
   3   7  16       70.90       82.67      4.46 o 
  -4   8  16       47.02       39.84      3.85 o 
  -3   8  16        6.06        6.07      3.74 o 
  -2   8  16       15.71       10.57      4.21 o 
  -1   8  16       34.75       33.06      3.60 o 
   0   8  16       45.46       53.26      5.43 o 
   1   8  16       20.08       24.81      4.79 o 
   2   8  16       87.11       90.68      5.22 o 
   3   8  16       60.39       51.82      5.11 o 
  -3   9  16       10.70       12.43      4.13 o 
  -2   9  16       69.61       60.02      3.77 o 
  -1   9  16       91.84       99.95      7.08 o 
   0   9  16       11.76       11.09      5.33 o 
   1   9  16        6.97        4.79      3.64 o 
   2   9  16       98.30      103.59      5.65 o 
   0   1  17       93.75       92.21      1.73 o 
   1   1  17        3.19        4.73      1.05 o 
  -1   2  17      238.48      236.72      2.03 o 
   0   2  17      117.08      115.33      1.60 o 
   1   2  17      185.54      192.00      2.71 o 
   2   2  17      315.68      313.58      3.16 o 
  -2   3  17      294.76      277.29      2.50 o 
  -1   3  17       99.67      101.14      1.84 o 
   0   3  17      110.94      102.32      1.50 o 
   1   3  17       36.12       35.34      1.31 o 
   2   3  17      232.60      238.81      2.36 o 
   3   3  17       28.59       26.74      1.53 o 
  -3   4  17        6.39        7.66      1.92 o 
  -2   4  17        0.75        3.21      1.70 o 
  -1   4  17      185.40      180.14      2.30 o 
   0   4  17       77.22       74.66      2.61 o 
   1   4  17        8.95        5.88      1.11 o 
   2   4  17      197.23      184.01      2.22 o 
   3   4  17       85.14       82.02      2.08 o 
   4   4  17      116.92      110.35      2.63 o 
  -4   5  17        2.53        5.30      2.58 o 
  -3   5  17      129.37      127.84      2.82 o 
  -2   5  17      112.33      109.77      2.49 o 
  -1   5  17       91.31       91.63      2.57 o 
   0   5  17      118.92      121.32      2.94 o 
   1   5  17      176.90      177.23      2.69 o 
   2   5  17       22.89       17.90      2.05 o 
   3   5  17      168.37      168.05      2.74 o 
  -4   6  17       97.09      102.90      5.25 o 
  -3   6  17      190.87      192.02      5.69 o 
  -2   6  17      128.41      134.42      4.81 o 
  -1   6  17      385.84      398.98      5.24 o 
   0   6  17      310.02      304.32      5.32 o 
   1   6  17      191.60      197.70      5.66 o 
   2   6  17       33.17       32.70      4.47 o 
   3   6  17        3.07        8.30      3.19 o 
  -4   7  17       25.67       26.11      5.26 o 
  -3   7  17       68.78       66.52      5.57 o 
  -2   7  17       21.72       21.93      3.44 o 
  -1   7  17      102.21       88.97      4.83 o 
   0   7  17       92.90      106.85      5.23 o 
   1   7  17       30.16       29.17      3.36 o 
   2   7  17       16.12       13.55      2.98 o 
   3   7  17      134.92      131.12      5.41 o 
  -4   8  17       57.73       53.33      6.34 o 
  -3   8  17       81.30       82.58      5.47 o 
  -2   8  17       37.10       38.12      5.46 o 
  -1   8  17       43.75       39.71      4.11 o 
   0   8  17       54.19       55.90      5.14 o 
   1   8  17      115.07      126.13      6.07 o 
   2   8  17       12.74       12.29      3.92 o 
  -1   9  17       55.15       52.10      4.11 o 
   0   9  17       44.95       50.11      5.40 o 
   1   9  17       36.46       39.36      5.30 o 
   2   9  17       12.34       13.85      4.56 o 
   0   1  18      269.34      275.85      2.34 o 
   1   1  18       78.59       74.97      2.22 o 
  -1   2  18       13.07       13.80      1.15 o 
   0   2  18       86.58       90.16      2.85 o 
   1   2  18       29.78       28.68      1.22 o 
   2   2  18       95.14       88.53      1.73 o 
  -2   3  18      420.39      432.71      3.06 o 
  -1   3  18       51.90       51.85      1.45 o 
   0   3  18        9.25        9.31      1.11 o 
   1   3  18      684.66      695.60      5.01 o 
   2   3  18       39.40       37.72      1.58 o 
   3   3  18       86.07       85.94      3.91 o 
  -3   4  18      247.76      253.65      3.09 o 
  -2   4  18       47.74       43.46      1.49 o 
  -1   4  18       76.07       71.93      3.71 o 
   0   4  18      216.60      229.87      2.76 o 
   1   4  18      103.04       94.39      2.95 o 
   2   4  18       81.03       82.13      2.14 o 
   3   4  18      157.83      156.18      2.47 o 
   4   4  18       90.34       89.34      4.36 o 
  -4   5  18       81.32       77.95      4.68 o 
  -3   5  18       51.39       52.02      4.49 o 
  -2   5  18      405.75      412.90      4.84 o 
  -1   5  18        5.77        5.89      1.79 o 
   0   5  18       13.65       11.84      2.28 o 
   1   5  18      143.64      148.41      3.25 o 
   2   5  18       97.06      102.84      2.90 o 
   3   5  18       44.78       42.98      2.93 o 
  -4   6  18        2.44        3.18      3.73 o 
  -3   6  18       43.28       41.60      4.83 o 
  -2   6  18       23.46       20.05      3.55 o 
  -1   6  18        1.68        3.65      2.81 o 
   0   6  18        2.30        0.70      2.60 o 
   1   6  18       56.81       59.27      3.20 o 
   2   6  18        2.53        6.13      2.75 o 
   3   6  18       58.04       58.49      4.60 o 
  -4   7  18       96.93      100.39      5.81 o 
  -3   7  18       47.73       51.04      5.12 o 
  -2   7  18       15.09       11.26      3.17 o 
  -1   7  18       41.69       42.71      4.40 o 
   0   7  18       50.89       46.82      4.88 o 
   1   7  18       12.09       10.11      3.14 o 
   2   7  18       65.86       70.98      4.83 o 
   3   7  18       41.93       39.79      5.19 o 
  -4   8  18       62.32       65.85      6.43 o 
  -3   8  18       30.29       25.06      4.79 o 
  -2   8  18       95.13       89.47      5.75 o 
  -1   8  18        0.78        1.09      3.56 o 
   0   8  18       19.77       13.45      3.81 o 
   1   8  18        2.93        7.88      4.87 o 
   2   8  18       64.97       71.91      5.94 o 
   0   1  19      159.70      162.56      1.87 o 
   1   1  19       71.87       69.64      1.41 o 
  -1   2  19      222.32      221.29      3.34 o 
   0   2  19      330.12      335.50      2.67 o 
   1   2  19       49.58       49.04      1.82 o 
   2   2  19       63.78       61.49      1.65 o 
  -2   3  19       78.32       80.84      1.90 o 
  -1   3  19       39.70       42.12      1.37 o 
   0   3  19       20.22       19.48      1.28 o 
   1   3  19       23.95       25.11      1.35 o 
   2   3  19       85.21       92.45      1.97 o 
   3   3  19      134.16      141.77      2.24 o 
  -3   4  19      144.07      148.00      2.86 o 
  -2   4  19        2.69        4.89      1.51 o 
  -1   4  19      171.84      173.47      3.29 o 
   0   4  19      219.76      216.31      2.79 o 
   1   4  19       18.48       16.16      1.62 o 
   2   4  19      136.33      138.43      2.29 o 
   3   4  19      219.64      226.25      4.00 o 
   4   4  19      170.82      178.83      4.97 o 
  -4   5  19      103.90      100.47      5.05 o 
  -3   5  19       91.27       89.40      4.61 o 
  -2   5  19       24.63       22.11      3.06 o 
  -1   5  19       13.35       13.47      3.10 o 
   0   5  19       23.59       24.16      2.62 o 
   1   5  19       75.72       78.48      3.50 o 
   2   5  19       50.98       51.03      3.47 o 
   3   5  19      110.19      117.73      4.18 o 
  -4   6  19      134.85      144.90      5.46 o 
  -3   6  19      139.51      136.10      5.28 o 
  -2   6  19        4.23        3.40      3.12 o 
  -1   6  19       98.04       92.64      5.04 o 
   0   6  19        1.07        1.80      3.60 o 
   1   6  19       12.38       13.07      3.28 o 
   2   6  19      138.56      143.81      4.82 o 
   3   6  19       54.80       48.38      4.41 o 
  -4   7  19       33.80       37.95      6.43 o 
  -3   7  19       24.63       24.87      4.16 o 
  -2   7  19       10.43       12.49      4.44 o 
  -1   7  19       13.61       16.84      5.31 o 
   0   7  19      130.79      136.61      6.57 o 
   1   7  19        4.71        6.55      3.27 o 
   2   7  19        5.48       11.44      3.61 o 
  -3   8  19       35.66       31.08      5.48 o 
  -2   8  19       26.25       24.35      5.36 o 
  -1   8  19       49.52       40.67      4.54 o 
   0   8  19       38.40       38.31      4.45 o 
   1   8  19       81.59       81.64      5.59 o 
   2   8  19        4.91        9.02      4.84 o 
   0   0  20       41.15       40.43      3.58 o 
   0   1  20       90.98       88.90      1.79 o 
   1   1  20      172.69      170.07      3.17 o 
  -1   2  20        3.68        5.95      1.24 o 
   0   2  20       13.18       13.50      1.44 o 
   1   2  20      199.94      201.92      2.80 o 
   2   2  20       15.05       14.93      1.65 o 
  -2   3  20       36.39       38.01      1.62 o 
  -1   3  20       75.61       71.31      1.88 o 
   0   3  20      230.86      226.04      2.40 o 
   1   3  20       16.78       15.72      1.32 o 
   2   3  20      102.79      105.68      1.88 o 
   3   3  20       95.71       92.96      2.30 o 
  -3   4  20       16.00       18.01      3.29 o 
  -2   4  20      140.03      139.04      3.52 o 
  -1   4  20      105.85      101.33      2.33 o 
   0   4  20       59.89       62.67      3.13 o 
   1   4  20      109.35      105.91      2.12 o 
   2   4  20       68.94       65.42      2.29 o 
   3   4  20       24.43       24.39      2.57 o 
   4   4  20       57.56       56.61      4.73 o 
  -4   5  20       76.31       72.92      4.44 o 
  -3   5  20       55.76       57.11      4.09 o 
  -2   5  20        1.80       -0.30      2.83 o 
  -1   5  20       71.00       67.44      4.55 o 
   0   5  20      111.53      106.45      5.04 o 
   1   5  20      124.74      134.76      4.94 o 
   2   5  20       66.95       65.08      4.30 o 
   3   5  20       84.88       90.23      4.60 o 
  -4   6  20       33.13       27.54      4.14 o 
  -3   6  20       16.40       16.14      4.13 o 
  -2   6  20       22.79       30.17      5.38 o 
  -1   6  20       75.25       76.23      4.82 o 
   0   6  20       69.65       75.72      4.97 o 
   1   6  20        6.97        5.72      3.04 o 
   2   6  20      291.80      310.41      6.39 o 
   3   6  20       18.56       15.03      3.44 o 
  -4   7  20       12.17       11.23      4.18 o 
  -3   7  20       45.15       36.28      4.78 o 
  -2   7  20      250.85      258.27      7.28 o 
  -1   7  20       13.85       12.33      4.00 o 
   0   7  20       89.79       93.78      4.75 o 
   1   7  20      120.95      131.81      5.96 o 
   2   7  20       18.67       22.13      5.82 o 
  -2   8  20       30.63       26.63      3.97 o 
  -1   8  20       39.29       39.45      4.82 o 
   0   8  20       17.06       18.12      5.42 o 
   1   8  20        8.06        7.78      4.18 o 
   2   8  20       41.63       35.42      5.24 o 
   0   1  21       80.68       79.79      1.84 o 
   1   1  21      154.10      147.95      1.93 o 
  -1   2  21      171.67      174.96      2.38 o 
   0   2  21      252.90      263.15      2.55 o 
   1   2  21      105.46      106.67      1.77 o 
   2   2  21      376.12      389.10      2.70 o 
  -2   3  21      141.30      144.00      3.90 o 
  -1   3  21      152.16      160.83      3.10 o 
   0   3  21        0.38        2.27      1.22 o 
   1   3  21       32.75       34.97      1.52 o 
   2   3  21       23.70       27.84      2.50 o 
   3   3  21       41.08       39.50      2.49 o 
  -3   4  21        4.11        4.41      2.19 o 
  -2   4  21       65.40       64.87      2.37 o 
  -1   4  21       44.47       44.98      2.51 o 
   0   4  21       17.30       15.30      2.17 o 
   1   4  21      112.64      117.55      3.31 o 
   2   4  21       33.76       29.38      2.58 o 
   3   4  21       26.13       25.85      2.45 o 
   4   4  21       90.55       95.99      5.48 o 
  -4   5  21        0.77        3.84      3.98 o 
  -3   5  21       40.39       33.96      4.92 o 
  -2   5  21       93.60       92.88      4.50 o 
  -1   5  21       91.04       83.68      4.63 o 
   0   5  21       72.11       68.88      4.63 o 
   1   5  21      200.27      204.15      5.53 o 
   2   5  21       18.14       15.87      3.84 o 
   3   5  21       78.94       75.02      4.39 o 
  -4   6  21       16.65       19.06      5.33 o 
  -3   6  21       99.72       99.47      4.85 o 
  -2   6  21       13.25       12.64      3.75 o 
  -1   6  21      149.26      160.88      6.04 o 
   0   6  21      116.04      113.21      5.54 o 
   1   6  21      127.61      126.18      5.09 o 
   2   6  21       11.22        7.92      3.14 o 
  -4   7  21       25.12       20.42      5.28 o 
  -3   7  21        5.33       10.80      5.41 o 
  -2   7  21       28.26       25.30      4.48 o 
  -1   7  21       11.24       10.23      4.30 o 
   0   7  21       66.74       59.44      5.76 o 
   1   7  21       21.57       23.52      5.35 o 
   2   7  21       42.52       43.50      5.49 o 
   0   1  22      448.86      470.86      6.01 o 
   1   1  22        2.60        2.71      1.16 o 
  -1   2  22       25.63       26.17      1.52 o 
   0   2  22       23.85       27.37      1.74 o 
   1   2  22       19.55       18.09      1.38 o 
   2   2  22        9.98       10.85      1.54 o 
  -2   3  22       91.66       92.96      3.95 o 
  -1   3  22       44.70       47.86      2.04 o 
   0   3  22       22.34       21.27      1.70 o 
   1   3  22      184.20      190.67      2.80 o 
   2   3  22       67.48       71.97      2.57 o 
   3   3  22       10.86       10.99      3.88 o 
  -3   4  22      104.98      110.00      4.14 o 
  -2   4  22        8.34        6.77      2.57 o 
  -1   4  22       54.36       53.62      2.71 o 
   0   4  22      121.02      132.85      3.55 o 
   1   4  22        8.88        4.41      2.10 o 
   2   4  22       74.89       79.17      3.32 o 
   3   4  22       99.29       98.60      3.61 o 
   4   4  22      191.15      197.41      6.13 o 
  -4   5  22        1.12        3.51      4.56 o 
  -3   5  22        5.32        8.66      4.43 o 
  -2   5  22      126.31      127.05      5.59 o 
  -1   5  22       23.21       19.86      3.59 o 
   0   5  22        3.33        4.21      3.39 o 
   1   5  22      170.94      183.86      6.11 o 
   2   5  22        0.48        2.04      3.05 o 
  -4   6  22       16.48       16.24      3.55 o 
  -3   6  22        3.44        3.21      5.09 o 
  -2   6  22       14.72       14.92      5.03 o 
  -1   6  22       15.32       12.69      3.42 o 
   0   6  22       17.14       17.42      4.18 o 
   1   6  22       38.52       35.64      4.10 o 
   2   6  22       10.00       14.76      5.16 o 
  -3   7  22       16.40       17.83      5.58 o 
  -2   7  22       11.88       13.27      5.42 o 
  -1   7  22       57.62       52.02      4.35 o 
   0   7  22       22.11       18.07      4.12 o 
   1   7  22        4.36        5.99      4.10 o 
   2   7  22      101.74      112.35      6.74 o 
   0   1  23       15.98       17.98      1.74 o 
   1   1  23       39.19       39.30      1.67 o 
  -1   2  23       26.57       27.54      1.74 o 
   0   2  23       76.61       80.29      2.13 o 
   1   2  23        7.27        7.84      1.57 o 
   2   2  23       27.64       26.77      1.81 o 
  -2   3  23      114.50      120.83      2.93 o 
  -1   3  23       50.96       47.91      2.14 o 
   0   3  23       26.69       25.17      1.81 o 
   1   3  23       92.87       97.64      2.63 o 
   2   3  23      185.74      192.20      3.02 o 
   3   3  23      157.96      170.27      3.04 o 
  -3   4  23       90.64      100.60      4.99 o 
  -2   4  23       12.77       14.10      2.80 o 
  -1   4  23       85.82       89.23      5.41 o 
   0   4  23      176.70      188.02      4.16 o 
   1   4  23       35.12       33.35      2.86 o 
   2   4  23       88.52       79.33      3.18 o 
   3   4  23      105.00      113.17      5.24 o 
   4   4  23       57.98       58.49      5.55 o 
  -4   5  23       91.86       94.99      5.97 o 
  -3   5  23       34.10       29.29      5.19 o 
  -2   5  23       12.73       16.30      5.19 o 
  -1   5  23       50.08       41.39      4.12 o 
   0   5  23       58.38       58.41      4.67 o 
   1   5  23        9.20        8.75      3.85 o 
   2   5  23       66.05       63.02      4.69 o 
  -4   6  23       16.71       19.59      5.09 o 
  -3   6  23      110.92      116.58      6.67 o 
  -2   6  23        3.44        6.81      4.85 o 
  -1   6  23       93.53      104.49      5.13 o 
   0   6  23       21.20       22.39      4.91 o 
   1   6  23        4.66        4.81      4.79 o 
   2   6  23       45.55       41.32      4.95 o 
  -1   7  23        2.55        2.07      4.94 o 
   0   7  23       58.43       62.68      6.28 o 
   1   7  23        8.67        5.11      4.58 o 
   2   7  23       15.76       13.87      4.70 o 
   0   0  24       56.10       59.59      4.08 o 
   0   1  24       14.35       12.69      1.66 o 
   1   1  24       21.32       19.84      1.75 o 
  -1   2  24        9.59       11.11      2.48 o 
   0   2  24        0.48        2.77      1.56 o 
   1   2  24      269.48      286.94      5.58 o 
   2   2  24       89.97       90.80      3.34 o 
  -2   3  24        8.58        7.40      1.71 o 
  -1   3  24       85.90       88.17      2.48 o 
   0   3  24      146.85      148.48      2.95 o 
   1   3  24        5.16        6.87      1.54 o 
   2   3  24      127.17      136.26      2.51 o 
   3   3  24      105.30      109.44      3.08 o 
  -3   4  24       24.84       26.85      3.59 o 
  -2   4  24      174.60      176.37      5.13 o 
  -1   4  24       31.99       30.37      3.01 o 
   0   4  24       18.04       15.74      2.70 o 
   1   4  24       34.40       32.88      3.14 o 
   2   4  24       20.43       20.15      2.64 o 
   3   4  24       28.89       25.62      4.30 o 
   4   4  24       35.09       32.12      5.10 o 
  -4   5  24        6.25        4.55      3.84 o 
  -3   5  24       94.56       95.91      6.47 o 
  -2   5  24       16.91       13.20      4.06 o 
  -1   5  24       10.25       12.38      3.87 o 
   0   5  24       67.41       61.38      4.70 o 
   1   5  24      106.79      115.30      5.62 o 
   2   5  24       18.74       16.37      3.59 o 
  -3   6  24       41.08       39.28      5.29 o 
  -2   6  24       43.07       44.98      5.67 o 
  -1   6  24       21.22       16.30      3.82 o 
   0   6  24       34.28       40.10      5.38 o 
   1   6  24        3.29        5.67      5.14 o 
   2   6  24      109.16      112.50      4.94 o 
   0   1  25       47.39       44.17      2.66 o 
   1   1  25      106.69      108.21      2.58 o 
  -1   2  25      118.67      122.78      3.34 o 
   0   2  25      116.77      121.12      2.65 o 
   1   2  25       17.93       19.29      2.09 o 
   2   2  25      131.95      137.53      4.77 o 
  -2   3  25       53.40       59.82      2.73 o 
  -1   3  25      127.80      133.95      3.53 o 
   0   3  25       17.07       17.22      2.02 o 
   1   3  25       58.25       57.59      2.49 o 
   2   3  25        3.50        5.16      1.84 o 
   3   3  25        0.41        4.95      2.32 o 
  -3   4  25       12.84       12.35      2.45 o 
  -2   4  25        9.64        7.39      2.63 o 
  -1   4  25       15.61       14.26      3.13 o 
   0   4  25        7.87        8.36      5.19 o 
   1   4  25       98.92      101.26      3.69 o 
   2   4  25       23.85       23.55      3.20 o 
   3   4  25       19.42       18.40      2.98 o 
   4   4  25       38.80       37.61      3.64 o 
  -4   5  25       34.18       27.88      4.53 o 
  -3   5  25        7.08       11.12      5.22 o 
  -2   5  25       43.80       48.20      5.60 o 
  -1   5  25       22.77       23.59      4.75 o 
   0   5  25       37.97       46.97      7.10 o 
   1   5  25       20.75       26.48      5.66 o 
   2   5  25       11.49       10.89      4.34 o 
   4   5  25       29.24       26.03      4.65 o 
  -1   6  25       23.93       19.10      4.52 o 
   0   6  25       11.68        7.72      4.07 o 
   1   6  25       13.56       15.20      5.83 o 
   2   6  25        5.05        4.64      4.17 o 
   0   1  26      213.23      221.11      4.66 o 
   1   1  26       18.65       21.58      2.21 o 
  -1   2  26       26.67       27.40      2.21 o 
   0   2  26       69.93       70.38      2.39 o 
   1   2  26       57.86       56.38      2.34 o 
   2   2  26       14.05       13.83      2.16 o 
  -2   3  26        3.02        3.85      2.25 o 
  -1   3  26       60.23       56.83      2.85 o 
   0   3  26       10.01       12.04      2.01 o 
   1   3  26       49.75       46.59      2.21 o 
   2   3  26       24.29       26.23      2.45 o 
   3   3  26        8.67        6.12      2.16 o 
  -3   4  26       45.13       46.87      3.85 o 
  -2   4  26       14.55       11.94      2.51 o 
  -1   4  26       30.79       28.51      2.83 o 
   0   4  26      110.73      111.07      3.96 o 
   1   4  26        2.17        3.36      2.90 o 
   2   4  26       83.01       85.98      3.14 o 
   3   4  26        8.45       10.96      2.93 o 
   4   4  26       57.01       48.27      3.69 o 
  -2   5  26       28.19       26.60      4.22 o 
  -1   5  26        9.17        6.53      4.68 o 
   0   5  26        7.18        8.40      5.66 o 
   1   5  26       36.92       32.09      4.96 o 
   2   5  26       12.24        8.75      4.00 o 
   0   1  27       13.45       14.32      2.28 o 
   1   1  27       50.11       46.26      2.38 o 
  -1   2  27       37.95       39.51      2.52 o 
   0   2  27        5.86        5.22      1.77 o 
   1   2  27       33.70       37.83      2.52 o 
   2   2  27       26.78       28.11      2.05 o 
  -2   3  27       16.86       14.29      2.13 o 
  -1   3  27       77.66       81.61      4.72 o 
   0   3  27        8.97        7.19      2.04 o 
   1   3  27       41.72       44.26      2.97 o 
   2   3  27       47.10       44.69      2.66 o 
   3   3  27       21.66       21.00      3.40 o 
  -3   4  27       12.29       11.94      3.24 o 
  -2   4  27       42.03       41.85      3.15 o 
  -1   4  27       42.80       45.11      3.24 o 
   0   4  27       85.11       93.80      3.61 o 
   1   4  27       52.25       49.71      3.01 o 
   2   4  27       26.28       25.56      2.78 o 
   3   4  27       12.55        8.20      3.42 o 
   0   0  28      112.27      111.56      5.10 o 
   0   1  28        6.52        4.71      1.88 o 
   1   1  28       15.66       13.32      2.07 o 
  -1   2  28       58.40       60.34      2.71 o 
   0   2  28       20.11       13.83      2.05 o 
   1   2  28      138.18      139.91      4.38 o 
   2   2  28       29.15       27.84      2.26 o 
  -2   3  28       24.12       22.22      2.76 o 
  -1   3  28       12.02       13.36      2.42 o 
   0   3  28       22.83       21.89      2.63 o 
   1   3  28        0.70        1.71      2.22 o 
   2   3  28       90.54       92.09      3.22 o 
   3   3  28       54.44       51.06      3.32 o 
  -2   4  28      118.62       99.04      4.57 o 
  -1   4  28        6.88        4.37      2.81 o 
   0   4  28        0.35        1.23      2.71 o 
   1   4  28       38.98       34.76      3.25 o 
   2   4  28        2.20        1.42      4.51 o 
   0   1  29       19.36       20.28      2.22 o 
   1   1  29       14.42       15.33      2.29 o 
  -1   2  29       71.99       66.86      3.15 o 
   0   2  29        7.68        9.13      2.43 o 
   1   2  29       10.14        9.91      2.12 o 
   2   2  29       15.72       12.98      2.38 o 
  -1   3  29       87.56       87.14      4.96 o 
   0   3  29       11.41       12.32      2.49 o 
   1   3  29       10.74        8.97      3.37 o 
   0   1  30      102.17      102.70      3.21 o 
   1   1  30        8.93        9.60      4.63 o 
                                                 
